# Supplementary material for: N-(2,6-Dimethyl­phen­yl)-2-methyl­benzamide
Source: Acta Crystallogr Sect E Struct Rep Online. 2008 Jul 26;64(Pt 8):o1605. doi: 10.1107/S160053680802309X (PMC2962217; doi:10.1107/S160053680802309X)
Supplement: Supplementary file 2 [file e-64-o1605-Isup2.hkl]

# 
# h,k,l, Fc-squared, Fo-squared, sigma(Fo-squared) and status flag 
# 
data_I
_shelx_title ' B80TT IN PBCA TIEFTEMPERATUR' 
_shelx_refln_list_code          4 
_shelx_F_calc_maximum      225.61 
_exptl_crystal_F_000      1024.00 
_reflns_d_resolution_high  0.8000 
 
loop_ 
 _symmetry_equiv_pos_as_xyz 
 'x, y, z' 
 '-x+1/2, -y, z+1/2' 
 'x+1/2, -y+1/2, -z' 
 '-x, y+1/2, -z+1/2' 
 '-x, -y, -z' 
 'x-1/2, y, -z-1/2' 
 '-x-1/2, y-1/2, z' 
 'x, -y-1/2, z-1/2' 
 
_cell_length_a    11.6870 
_cell_length_b    10.0187 
_cell_length_c    22.1080 
_cell_angle_alpha  90.000 
_cell_angle_beta   90.000 
_cell_angle_gamma  90.000 
 
_shelx_F_squared_multiplier     1.000 
 
loop_ 
 _refln_index_h 
 _refln_index_k 
 _refln_index_l 
 _refln_F_squared_calc 
 _refln_F_squared_meas 
 _refln_F_squared_sigma 
 _refln_observed_status 
   4   0   0    30596.33    29799.90    174.12 o 
   6   0   0     1273.44     1343.20     19.89 o 
   8   0   0      372.45      319.50     10.49 o 
  10   0   0       27.97       25.56     11.89 o 
  12   0   0     2711.62     3065.58     58.99 o 
  14   0   0       66.24       83.60     26.49 o 
   2   1   0      516.38      502.21      6.43 o 
   4   1   0      139.42      104.29      3.94 o 
   6   1   0     4019.21     4236.24     25.42 o 
   8   1   0       52.64       35.30      4.69 o 
  10   1   0      170.26      201.28      8.15 o 
  12   1   0      996.74     1073.98     15.47 o 
  14   1   0        0.39      -12.73     13.33 o 
   0   2   0       66.09       61.69      4.22 o 
   2   2   0     1356.87     1290.71      7.62 o 
   4   2   0     4025.95     3964.90     36.22 o 
   6   2   0     1922.94     1950.27     25.36 o 
   8   2   0      736.42      805.72     10.32 o 
  10   2   0      172.43      176.17      8.18 o 
  12   2   0        0.59       -8.35      8.35 o 
  14   2   0      107.12       78.85     17.87 o 
   2   3   0      424.28      447.86      4.41 o 
   4   3   0     6307.66     6602.27     41.10 o 
   6   3   0      454.16      438.87      6.99 o 
   8   3   0        0.73       -1.15      1.69 o 
  10   3   0       34.01       27.65      9.50 o 
  12   3   0       92.24       66.06     13.35 o 
  14   3   0        1.11       -4.94      6.53 o 
   0   4   0      339.01      462.31      8.31 o 
   2   4   0     1265.72     1355.45      5.59 o 
   4   4   0     5129.06     4706.31     23.04 o 
   6   4   0       15.32       14.24      5.44 o 
   8   4   0      953.27      969.07     13.86 o 
  10   4   0      394.87      381.62     11.85 o 
  12   4   0       36.82       43.93     14.02 o 
   2   5   0      373.14      424.82      4.69 o 
   4   5   0    14160.92    14957.11     57.92 o 
   6   5   0        9.45       15.45      6.33 o 
   8   5   0      732.94      744.35     14.84 o 
  10   5   0      403.52      352.88     12.39 o 
  12   5   0        2.36        3.76     19.91 o 
   0   6   0     2547.76     2879.20     38.18 o 
   2   6   0     4955.69     5331.19     24.84 o 
   4   6   0      434.71      444.88      7.88 o 
   6   6   0       63.92       62.69      9.33 o 
   8   6   0       46.37       59.62     11.99 o 
  10   6   0       25.41       27.97     16.71 o 
  12   6   0      415.87      443.28     19.30 o 
   2   7   0      635.49      693.45      7.42 o 
   4   7   0     1217.01     1303.18     27.26 o 
   6   7   0       99.24       75.11     15.23 o 
   8   7   0        0.47      -11.04     11.04 o 
  10   7   0       23.91       13.84     18.16 o 
  12   7   0       19.51        5.61     70.81 o 
   0   8   0     1981.19     1982.17     20.74 o 
   2   8   0      113.91       95.70      8.79 o 
   4   8   0     4728.91     4808.99     51.32 o 
   6   8   0      980.37     1040.81     29.44 o 
   8   8   0      169.36      173.25     24.75 o 
  10   8   0       38.33        5.95     30.21 o 
   2   9   0      820.22      853.14     14.00 o 
   4   9   0      267.06      252.11     12.40 o 
   6   9   0       36.61        8.86     21.09 o 
   0  10   0      734.29      784.81     25.96 o 
   2  10   0      540.66      585.19     21.61 o 
   4  10   0      549.24      539.38     16.29 o 
   6  10   0     1480.06     1522.58     37.76 o 
   8  10   0      735.11      874.45     32.52 o 
   2  11   0       57.14       44.81     16.32 o 
   4  11   0      337.89      347.37     25.21 o 
   6  11   0      328.10      288.73     35.98 o 
   0  12   0       48.47       44.57     26.82 o 
   2  12   0       84.27       80.85     20.27 o 
   1   1   1     2141.00     2035.64     14.59 o 
   3   1   1        0.15        1.24      1.34 o 
   4   1   1      281.19      259.28      3.37 o 
   5   1   1     2341.94     2451.42      8.19 o 
   6   1   1      239.51      275.69      3.31 o 
   7   1   1      437.18      440.06      4.16 o 
   8   1   1       55.34       57.74      3.09 o 
   9   1   1      226.73      227.44      5.38 o 
  10   1   1        9.57        0.59      1.80 o 
  11   1   1      286.27      278.88      7.51 o 
  12   1   1       88.18       74.90      8.36 o 
  13   1   1       17.25        3.17      5.88 o 
  14   1   1      125.64      133.50     12.14 o 
   0   2   1    13216.85    12273.11     45.87 o 
   1   2   1    24811.91    24079.48     58.71 o 
   2   2   1       59.53       56.61      3.14 o 
   3   2   1      121.93      131.80      5.16 o 
   4   2   1      823.71      939.63      5.76 o 
   5   2   1      319.76      413.04      4.75 o 
   6   2   1      553.77      586.96      5.52 o 
   7   2   1     1501.62     1636.62     10.00 o 
   8   2   1        1.13        3.73      3.58 o 
   9   2   1       58.38       45.04      4.90 o 
  10   2   1      178.29      167.66      5.78 o 
  11   2   1      392.96      372.34      7.89 o 
  12   2   1       58.16       47.56      9.36 o 
  13   2   1       41.38       32.56     10.67 o 
  14   2   1       53.84       33.21     12.49 o 
   1   3   1    24823.40    24634.30     55.51 o 
   2   3   1     5951.75     6018.60     10.78 o 
   3   3   1     3727.76     3939.08     11.03 o 
   4   3   1     3162.57     3345.76     19.02 o 
   5   3   1       50.92       42.43      3.04 o 
   6   3   1      100.13       87.04      4.17 o 
   7   3   1      670.55      641.66      6.31 o 
   8   3   1       34.96       37.58      4.39 o 
   9   3   1      506.03      498.74      7.37 o 
  10   3   1        0.00       -0.32      2.68 o 
  11   3   1      447.86      446.80      9.34 o 
  12   3   1        0.01       -6.96      6.96 o 
  13   3   1       67.09       62.93     10.99 o 
  14   3   1        7.44       -1.40      9.28 o 
   0   4   1     1331.48     1338.74     10.26 o 
   1   4   1     5769.65     6198.11     16.13 o 
   2   4   1      757.61      724.44      3.35 o 
   3   4   1     3275.56     3531.86     15.97 o 
   4   4   1     1553.99     1689.69      8.55 o 
   5   4   1        5.83       -1.48      3.23 o 
   6   4   1      860.05      914.57      7.37 o 
   7   4   1      444.53      476.60      8.22 o 
   8   4   1      113.04       99.94      5.46 o 
   9   4   1        7.03       12.00      6.56 o 
  10   4   1       23.36       15.89      7.18 o 
  11   4   1       17.67       14.78      8.34 o 
  12   4   1        1.30       -3.47      3.47 o 
  13   4   1        3.19       -0.38      5.35 o 
   1   5   1       36.22       33.02      1.80 o 
   2   5   1        4.71        9.96      1.95 o 
   3   5   1     9833.43    10153.38     34.68 o 
   4   5   1       68.86       61.98      4.26 o 
   5   5   1      496.06      509.52      6.15 o 
   6   5   1     1222.02     1204.36      9.10 o 
   7   5   1      468.92      493.06      7.06 o 
   8   5   1      338.31      324.97      7.11 o 
   9   5   1       84.51       72.41      6.65 o 
  10   5   1      225.35      242.05      8.00 o 
  11   5   1      164.02      154.23      9.60 o 
  12   5   1       15.01       18.21     12.70 o 
  13   5   1      100.85      115.67     15.96 o 
   0   6   1       94.79       87.23      4.30 o 
   1   6   1      858.72      830.99      4.31 o 
   2   6   1     2588.18     2738.10      7.87 o 
   3   6   1       58.40       65.85      2.97 o 
   4   6   1       92.34      100.09      3.77 o 
   5   6   1      177.14      176.63      6.11 o 
   6   6   1      147.29      140.60      6.89 o 
   7   6   1      171.32      167.45      7.57 o 
   8   6   1      160.18      131.09      8.38 o 
   9   6   1      185.23      167.58      9.83 o 
  10   6   1       72.38       69.52     11.11 o 
  11   6   1      327.84      279.91     12.69 o 
  12   6   1        6.56       10.35     18.31 o 
   1   7   1      336.96      337.08      4.35 o 
   2   7   1      137.63      147.61      3.46 o 
   3   7   1      683.90      741.78      8.68 o 
   4   7   1       22.79       21.84      6.58 o 
   5   7   1     2485.43     2445.41     29.64 o 
   6   7   1      244.82      211.51      7.53 o 
   7   7   1      223.16      220.76      8.10 o 
   8   7   1        9.20        1.28      4.10 o 
   9   7   1      317.26      312.85     10.73 o 
  10   7   1       52.73       39.79     12.72 o 
  11   7   1      124.75      121.11     13.32 o 
  12   7   1       10.28        0.87     11.36 o 
   0   8   1     2329.52     2420.41     17.82 o 
   1   8   1       17.87       15.88      4.78 o 
   2   8   1      278.80      276.58      6.33 o 
   3   8   1      403.69      398.95      7.36 o 
   4   8   1       59.85       64.46     14.40 o 
   5   8   1     2189.64     2298.32     43.29 o 
   6   8   1        5.60        1.43     11.46 o 
   7   8   1      172.98      166.35     21.45 o 
   8   8   1        9.85       13.73     24.68 o 
   9   8   1       14.04       17.85     17.78 o 
  10   8   1        4.29       -8.71     13.01 o 
   1   9   1      229.39      252.50      7.34 o 
   2   9   1       32.18       34.05      6.47 o 
   3   9   1      130.38      113.62      6.65 o 
   4   9   1       77.50       81.83      8.53 o 
   5   9   1       88.72       77.45     12.98 o 
   6   9   1       62.10       47.81     20.05 o 
   7   9   1      236.07      219.31     17.69 o 
   8   9   1       13.93       33.47     19.33 o 
   9   9   1        1.13       14.56     20.63 o 
   0  10   1        2.01       -4.72      5.53 o 
   1  10   1     1080.37     1097.51     14.82 o 
   2  10   1      746.76      735.92     12.99 o 
   3  10   1      296.54      280.84      8.94 o 
   4  10   1      471.42      498.86     12.41 o 
   5  10   1      816.63      782.83     13.97 o 
   6  10   1      127.90      134.66     18.74 o 
   7  10   1        7.69       10.59     19.63 o 
   8  10   1        0.19       -1.70     18.55 o 
   1  11   1      310.38      274.34     11.17 o 
   2  11   1      208.82      213.68     11.63 o 
   3  11   1        0.96       -8.66      8.66 o 
   4  11   1       91.66       62.58     24.41 o 
   5  11   1       89.06       49.07     18.62 o 
   6  11   1        0.92       10.88     17.29 o 
   0  12   1       45.46       38.78     27.00 o 
   1  12   1        9.16       21.14     22.87 o 
   2  12   1       57.47       50.39     16.88 o 
   3  12   1       14.53       12.95     26.17 o 
   4  12   1       78.10       58.61     29.82 o 
   2   0   2      976.76      620.54     54.22 o 
   3   0   2    12870.76    11989.43     42.18 o 
   4   0   2      557.04      580.61      7.40 o 
   5   0   2     5598.14     5274.70     30.43 o 
   6   0   2       18.83       12.40      2.78 o 
   7   0   2     2230.42     2154.07     13.36 o 
   8   0   2      225.40      241.21      5.99 o 
   9   0   2      159.83      151.40      5.92 o 
  10   0   2      861.05      840.61     12.58 o 
  11   0   2      739.91      771.57     12.73 o 
  12   0   2       97.20       92.41     10.95 o 
  13   0   2       91.88       82.47     14.85 o 
  14   0   2      119.56       98.94     17.89 o 
   2   1   2    14259.26    13902.83    108.20 o 
   3   1   2     1629.41     1540.39     12.22 o 
   4   1   2       30.22       43.42      2.75 o 
   5   1   2        6.80        1.86      1.51 o 
   6   1   2      356.20      416.81      3.76 o 
   7   1   2       41.86       41.66      2.63 o 
   8   1   2      458.45      526.61      6.67 o 
   9   1   2      884.53      930.51     11.56 o 
  10   1   2      227.77      239.45      6.11 o 
  11   1   2       33.96       27.37      6.92 o 
  12   1   2       18.58       12.52      8.24 o 
  13   1   2        0.73       -6.82      8.98 o 
  14   1   2        2.68       -0.96      8.20 o 
   0   2   2       42.66       35.48      2.47 o 
   1   2   2     4970.34     4942.59     24.58 o 
   2   2   2    50900.69    48154.01    261.06 o 
   3   2   2     7609.29     7707.79     16.94 o 
   4   2   2     4753.38     4878.42     46.01 o 
   5   2   2        3.13        0.20      0.99 o 
   6   2   2       29.39       25.82      3.10 o 
   7   2   2      201.16      195.26      3.90 o 
   8   2   2     1197.86     1175.20      8.56 o 
   9   2   2      505.00      514.40      6.38 o 
  10   2   2       58.42       51.92      6.45 o 
  11   2   2      201.13      179.24      7.26 o 
  12   2   2      185.26      171.39      9.21 o 
  13   2   2      112.69      138.40     10.62 o 
  14   2   2       78.58       71.67     12.74 o 
   1   3   2     2122.00     2095.80      5.66 o 
   2   3   2    12278.71    12326.68     26.94 o 
   3   3   2      378.48      343.06      6.33 o 
   4   3   2     2454.25     2674.72     33.03 o 
   5   3   2        4.09       13.74      2.82 o 
   6   3   2     1405.65     1446.09      9.86 o 
   7   3   2       39.89       44.68      3.61 o 
   8   3   2       48.02       44.71      4.32 o 
   9   3   2      263.20      268.95      6.26 o 
  10   3   2      110.83       84.82      7.23 o 
  11   3   2      109.76      114.93      8.07 o 
  12   3   2       73.42       71.76      9.14 o 
  13   3   2      107.14       97.66     11.34 o 
  14   3   2      302.28      312.04     13.26 o 
   0   4   2     1556.72     1544.89      8.24 o 
   1   4   2        0.24        3.31      1.72 o 
   2   4   2      384.62      398.34      3.04 o 
   3   4   2      611.92      685.34      6.19 o 
   4   4   2     2476.25     2558.54     13.60 o 
   5   4   2     1052.41     1135.81     12.47 o 
   6   4   2       35.18       30.57      3.55 o 
   7   4   2      238.32      215.41      5.59 o 
   8   4   2       26.27       20.97      5.01 o 
   9   4   2        0.62       -4.80      4.80 o 
  10   4   2       11.35        0.66      4.56 o 
  11   4   2        0.21       -9.33      9.33 o 
  12   4   2        0.83       -3.32      6.15 o 
  13   4   2       22.34       18.34     11.81 o 
   1   5   2       36.08       42.89      2.06 o 
   2   5   2     1434.62     1445.02      4.68 o 
   3   5   2       36.54       45.33      3.12 o 
   4   5   2       85.48       90.36      4.21 o 
   5   5   2      657.17      703.31      8.48 o 
   6   5   2      105.78       94.63      4.33 o 
   7   5   2        0.22        0.97      2.58 o 
   8   5   2       29.25       17.83      5.91 o 
   9   5   2        0.79       -3.23      3.64 o 
  10   5   2      239.23      207.93      7.86 o 
  11   5   2       48.68       51.52      9.04 o 
  12   5   2        1.24        0.17      4.09 o 
  13   5   2        5.15        4.36     14.38 o 
   0   6   2      175.24      198.32      4.52 o 
   1   6   2      277.29      271.10      3.37 o 
   2   6   2     1646.60     1765.15      6.71 o 
   3   6   2      481.52      483.42      4.93 o 
   4   6   2       47.27       47.67      3.66 o 
   5   6   2        0.66       -2.09      5.01 o 
   6   6   2      297.44      285.40      7.92 o 
   7   6   2       23.34       16.81      7.36 o 
   8   6   2        6.45       -0.90      1.37 o 
   9   6   2       50.60       41.43      9.85 o 
  10   6   2      300.01      266.28     11.31 o 
  11   6   2       85.71      102.41     12.90 o 
  12   6   2        2.21      -12.10     13.21 o 
   1   7   2      202.26      212.08      3.80 o 
   2   7   2       59.97       62.75      3.98 o 
   3   7   2       19.02       13.13      5.21 o 
   4   7   2      372.37      378.53      7.94 o 
   5   7   2       10.68        8.07      7.67 o 
   6   7   2      991.11      933.41     11.25 o 
   7   7   2      466.03      479.78     10.07 o 
   8   7   2        8.67        0.34      9.08 o 
   9   7   2       62.71       45.72     10.34 o 
  10   7   2       13.64       -5.11      6.84 o 
  11   7   2        4.63       -1.16      6.41 o 
  12   7   2        6.59      -12.88     18.10 o 
   0   8   2     1355.90     1381.58     26.43 o 
   1   8   2      595.20      569.09      8.43 o 
   2   8   2       82.27       82.34      4.97 o 
   3   8   2      394.95      387.84      8.05 o 
   4   8   2     1152.62     1140.74     16.00 o 
   5   8   2      620.03      619.99     15.82 o 
   6   8   2      152.74      121.82     12.24 o 
   7   8   2      607.20      607.10     18.61 o 
   8   8   2      865.68      812.67     20.68 o 
   9   8   2        3.80        0.11      6.65 o 
  10   8   2      183.65      225.24     26.35 o 
   1   9   2      227.20      229.75      7.09 o 
   2   9   2        9.93        3.57      4.45 o 
   3   9   2        0.06       -3.65      5.82 o 
   4   9   2      551.48      557.36      9.99 o 
   5   9   2       31.25       13.89     20.55 o 
   6   9   2      280.80      274.99     16.05 o 
   7   9   2      106.21      109.88     17.67 o 
   8   9   2       51.65       35.29     19.03 o 
   9   9   2        0.08      -16.62     16.62 o 
   0  10   2      998.59     1043.21     71.55 o 
   1  10   2      106.56      106.01      8.95 o 
   2  10   2        8.38        1.74      8.18 o 
   3  10   2      373.21      371.06     10.76 o 
   4  10   2       13.34       21.78      9.48 o 
   5  10   2      448.80      425.02     11.44 o 
   6  10   2      619.08      603.91     20.43 o 
   7  10   2      271.38      303.87     21.59 o 
   8  10   2       74.34       62.79     29.41 o 
   1  11   2       26.67       25.55     11.02 o 
   2  11   2        0.17       -0.55      8.79 o 
   3  11   2       55.17       42.42     18.27 o 
   4  11   2      127.33      135.54     18.05 o 
   5  11   2        9.21       15.91     19.97 o 
   6  11   2      397.50      390.23     16.92 o 
   0  12   2      653.29      720.85     30.73 o 
   1  12   2      115.01       98.40     20.44 o 
   2  12   2        4.89       -0.19      2.04 o 
   3  12   2       64.30       90.14     20.23 o 
   4  12   2       36.25       38.54     32.77 o 
   2   1   3      912.24      885.47      7.24 o 
   3   1   3      244.78      188.10      3.71 o 
   4   1   3      808.13      782.15      5.72 o 
   5   1   3     1151.20     1197.34      9.27 o 
   6   1   3        3.46        1.76      1.08 o 
   7   1   3      300.90      309.39      3.61 o 
   8   1   3        4.82        3.45      3.30 o 
   9   1   3        7.49        2.08      3.66 o 
  10   1   3      177.72      189.93      5.94 o 
  11   1   3       21.14       13.21      7.06 o 
  12   1   3      173.59      159.33      8.51 o 
  13   1   3      530.25      540.06     10.01 o 
  14   1   3        2.94        1.28     11.99 o 
   0   2   3     5619.04     5764.66     61.17 o 
   1   2   3       75.21       85.15      2.97 o 
   2   2   3     1261.02     1160.91     22.66 o 
   3   2   3       13.71       11.11      1.84 o 
   4   2   3     1235.94     1196.08     11.58 o 
   5   2   3      422.23      445.33     11.79 o 
   6   2   3      225.62      247.60      5.33 o 
   7   2   3      105.83       92.10      3.42 o 
   8   2   3       50.36       49.08      3.95 o 
   9   2   3      145.34      129.30      4.76 o 
  10   2   3       10.71        3.73      5.65 o 
  11   2   3       62.77       66.55      7.55 o 
  12   2   3        1.86       -3.45      7.73 o 
  13   2   3      120.59      124.75     10.92 o 
  14   2   3      143.50      159.56     12.89 o 
   1   3   3     1115.30     1125.87      8.54 o 
   2   3   3       56.86       68.39      3.51 o 
   3   3   3     2544.99     2624.35     37.42 o 
   4   3   3      322.33      324.53      3.82 o 
   5   3   3     1676.24     1731.72     14.81 o 
   6   3   3      484.15      515.35      5.55 o 
   7   3   3       61.85       52.33      4.05 o 
   8   3   3      302.28      275.49      5.86 o 
   9   3   3      861.58      863.22      8.50 o 
  10   3   3      201.63      191.41      6.78 o 
  11   3   3        2.71       -1.22      4.65 o 
  12   3   3       40.79       38.54      9.83 o 
  13   3   3        4.92       -0.20      1.79 o 
  14   3   3      303.26      307.63     13.15 o 
   0   4   3      322.35      414.95      5.52 o 
   1   4   3      271.88      280.24      3.47 o 
   2   4   3     1189.83     1247.78      9.13 o 
   3   4   3     2359.41     2392.83     13.81 o 
   4   4   3      162.78      173.55      6.42 o 
   5   4   3      524.11      526.08      4.67 o 
   6   4   3      542.61      510.30      6.59 o 
   7   4   3        8.07        3.80      5.30 o 
   8   4   3      228.69      237.14      6.42 o 
   9   4   3        2.84       -0.36      2.26 o 
  10   4   3       11.14       14.21      7.85 o 
  11   4   3       88.46       77.70      8.75 o 
  12   4   3        0.83       -4.42      5.43 o 
  13   4   3       21.07       19.44     12.72 o 
   1   5   3      833.20      827.81      5.06 o 
   2   5   3      124.03      125.11      2.61 o 
   3   5   3     4367.84     4417.52     17.61 o 
   4   5   3     1000.53      903.50      8.51 o 
   5   5   3       50.83       36.66      4.48 o 
   6   5   3       10.39        5.55      4.15 o 
   7   5   3       13.46        5.30      2.67 o 
   8   5   3      326.87      344.67      7.29 o 
   9   5   3      918.55      895.88     10.43 o 
  10   5   3      577.57      539.03      9.27 o 
  11   5   3       14.53        0.36      6.87 o 
  12   5   3       53.52       50.81     13.86 o 
  13   5   3        3.45       -3.04     11.92 o 
   0   6   3        0.66       10.34      3.48 o 
   1   6   3       16.27       21.58      2.66 o 
   2   6   3      165.62      188.32      2.98 o 
   3   6   3     1062.96     1037.15     13.48 o 
   4   6   3     1233.68     1144.10      8.76 o 
   5   6   3        6.98        4.22      5.63 o 
   6   6   3       24.32       15.13      7.61 o 
   7   6   3        0.18       -1.38      4.64 o 
   8   6   3       57.23       46.11      8.85 o 
   9   6   3      188.73      168.83      9.64 o 
  10   6   3       88.76       82.53     11.82 o 
  11   6   3       29.17       32.87     15.93 o 
  12   6   3       14.35       11.26     18.23 o 
   1   7   3        0.03       -0.31      2.79 o 
   2   7   3      154.13      149.45      3.99 o 
   3   7   3      192.90      201.48      6.81 o 
   4   7   3       23.56       25.62      5.99 o 
   5   7   3        2.01       -3.03      3.52 o 
   6   7   3      393.30      398.72      8.77 o 
   7   7   3      196.70      158.97      8.08 o 
   8   7   3      104.80      124.40     10.68 o 
   9   7   3      182.58      163.45     11.67 o 
  10   7   3       23.33       28.63     14.45 o 
  11   7   3       34.54       38.55     15.32 o 
  12   7   3       78.99       94.53     23.36 o 
   0   8   3      372.49      386.82      9.45 o 
   1   8   3      776.75      806.47      8.17 o 
   2   8   3      383.77      383.30      6.22 o 
   3   8   3      174.83      173.63      5.89 o 
   4   8   3       94.07       87.28     14.97 o 
   5   8   3       30.92       26.35     12.34 o 
   6   8   3       78.28       96.98     13.00 o 
   7   8   3        1.79        8.32     13.72 o 
   8   8   3        0.82       -1.85     16.12 o 
   9   8   3       16.94       17.83     17.42 o 
  10   8   3      284.09      337.88     20.03 o 
   1   9   3       61.16       44.68      6.92 o 
   2   9   3       28.81       37.67      7.05 o 
   3   9   3        0.48        1.49      6.70 o 
   4   9   3        0.27       -0.46      1.24 o 
   5   9   3       24.80       23.88     14.02 o 
   6   9   3        4.05        4.59     21.58 o 
   7   9   3      740.53      731.70     34.12 o 
   8   9   3      202.64      174.78     18.27 o 
   9   9   3        3.35       -0.66      8.33 o 
   0  10   3        6.15        2.14     13.49 o 
   1  10   3       59.84       52.21      9.82 o 
   2  10   3        4.09       -0.40      3.41 o 
   3  10   3       99.55       83.93     11.57 o 
   4  10   3       48.26       53.14     11.17 o 
   5  10   3       10.51        0.65      9.35 o 
   6  10   3      498.94      515.67     26.14 o 
   7  10   3      172.26      157.46     20.00 o 
   8  10   3      273.91      270.33     20.73 o 
   1  11   3       57.73       63.84     17.06 o 
   2  11   3        2.21       -4.42      6.74 o 
   3  11   3      273.47      249.83     17.70 o 
   4  11   3       28.20       29.09     15.03 o 
   5  11   3      168.55      142.61     20.27 o 
   6  11   3       30.40       24.48     20.24 o 
   0  12   3        1.44        8.11     30.80 o 
   1  12   3       27.80       18.45     21.52 o 
   2  12   3       70.94       98.62     21.01 o 
   3  12   3       67.73       62.12     23.17 o 
   0   0   4     8272.00     6984.73     32.68 o 
   1   0   4     2091.01     2000.48     16.75 o 
   2   0   4     2137.05     2258.75     61.27 o 
   3   0   4     2680.48     2576.37     37.19 o 
   4   0   4     1124.43     1160.87     15.44 o 
   5   0   4     2918.26     2872.58     19.08 o 
   6   0   4     6091.24     6010.66     21.65 o 
   7   0   4     3767.68     4067.13     40.11 o 
   8   0   4      269.50      253.40      7.54 o 
   9   0   4      386.31      419.81      7.99 o 
  10   0   4      863.43      867.31     12.90 o 
  11   0   4       40.67       51.03      9.68 o 
  12   0   4      312.69      345.53     11.42 o 
  13   0   4      172.56      166.09     14.78 o 
  14   0   4        3.25       -1.00      3.68 o 
   1   1   4       72.04       84.00      3.72 o 
   2   1   4        0.42        1.57      2.57 o 
   3   1   4      294.29      296.89      3.85 o 
   4   1   4      343.70      329.06      4.01 o 
   5   1   4     1067.25     1076.02      6.89 o 
   6   1   4      361.58      367.26      6.63 o 
   7   1   4        1.16       -2.46      2.49 o 
   8   1   4        0.05       -1.20      3.11 o 
   9   1   4       33.57       32.00      4.20 o 
  10   1   4        3.52       -0.36      1.17 o 
  11   1   4       63.33       57.93      7.35 o 
  12   1   4      338.83      372.14      8.67 o 
  13   1   4       18.78       14.50     10.10 o 
  14   1   4       77.06       76.11     14.43 o 
   0   2   4     1309.71     1318.27      6.38 o 
   1   2   4     1216.61     1264.28     10.12 o 
   2   2   4       75.83       91.40      4.39 o 
   3   2   4        6.07        2.86      1.60 o 
   4   2   4     2268.15     2339.79     22.55 o 
   5   2   4        0.99        1.38      1.84 o 
   6   2   4      125.87      136.64      6.73 o 
   7   2   4      106.10       96.45      3.86 o 
   8   2   4     1371.13     1366.75      8.57 o 
   9   2   4        8.60        4.72      4.17 o 
  10   2   4      200.22      196.13      6.53 o 
  11   2   4      298.49      310.33      7.80 o 
  12   2   4      215.54      225.49      8.82 o 
  13   2   4       10.57       -1.16      4.20 o 
  14   2   4      134.37      139.23     13.17 o 
   1   3   4      108.52       96.88      2.30 o 
   2   3   4        8.60       12.14      3.78 o 
   3   3   4      153.12      151.88      4.70 o 
   4   3   4       84.83       88.41      6.40 o 
   5   3   4        0.85        0.88      2.46 o 
   6   3   4       17.52       15.74      3.78 o 
   7   3   4      112.13      108.83      4.33 o 
   8   3   4       33.41       30.08      5.35 o 
   9   3   4        5.96        0.23      4.25 o 
  10   3   4      608.03      603.11     13.30 o 
  11   3   4        5.19       -2.21      4.17 o 
  12   3   4       64.11       44.78      9.77 o 
  13   3   4       63.65       50.89     11.05 o 
  14   3   4        2.53       -5.61      5.61 o 
   0   4   4      221.27      257.70      7.03 o 
   1   4   4       31.48       32.37      2.06 o 
   2   4   4      125.69      118.72      2.37 o 
   3   4   4      126.56      143.30     12.34 o 
   4   4   4      604.83      574.38      9.11 o 
   5   4   4        0.11       -3.68      7.93 o 
   6   4   4      848.15      819.12      9.83 o 
   7   4   4       86.77       77.00      4.89 o 
   8   4   4        6.52        6.58      4.76 o 
   9   4   4        0.20       -1.31      4.54 o 
  10   4   4        1.40       -1.22      8.06 o 
  11   4   4       80.86       76.12      8.78 o 
  12   4   4        4.70       -5.69      7.69 o 
  13   4   4        4.45       -4.84     11.09 o 
   1   5   4       75.11       60.65      2.54 o 
   2   5   4      420.22      406.79      3.60 o 
   3   5   4      728.21      712.14      6.61 o 
   4   5   4       19.26       12.36      4.86 o 
   5   5   4      545.34      544.50      7.95 o 
   6   5   4       31.60       39.00      5.96 o 
   7   5   4      133.07      126.88      5.29 o 
   8   5   4      722.54      663.92      8.90 o 
   9   5   4      292.56      312.90      7.61 o 
  10   5   4       50.73       54.32      8.22 o 
  11   5   4        2.21        3.62      4.59 o 
  12   5   4        0.58      -11.70     11.70 o 
  13   5   4       15.84       13.65     18.24 o 
   0   6   4        1.32       -1.10      2.84 o 
   1   6   4      205.06      226.62      3.51 o 
   2   6   4      716.17      725.66      7.93 o 
   3   6   4        0.40       -3.33      3.92 o 
   4   6   4      427.39      437.07      8.28 o 
   5   6   4        3.32        1.19      2.48 o 
   6   6   4      850.67      847.21     11.17 o 
   7   6   4      395.69      409.30      9.50 o 
   8   6   4      247.15      227.16      9.89 o 
   9   6   4       31.26       22.06     11.24 o 
  10   6   4       94.99       62.07     13.20 o 
  11   6   4       14.21       -3.25     14.70 o 
  12   6   4        1.99       -3.68      9.13 o 
   1   7   4        7.18        6.68      2.69 o 
   2   7   4        3.92        1.57      1.58 o 
   3   7   4        0.03        0.66      3.72 o 
   4   7   4      709.99      700.05     13.11 o 
   5   7   4       97.01       93.98      8.26 o 
   6   7   4        0.81       -4.64      8.49 o 
   7   7   4       55.94       39.83      8.62 o 
   8   7   4      303.11      268.14     14.35 o 
   9   7   4       12.63        1.36      4.11 o 
  10   7   4        7.53       -2.92      7.39 o 
  11   7   4       48.10       25.05     14.62 o 
   0   8   4      353.29      329.32      9.19 o 
   1   8   4      159.09      151.38      4.52 o 
   2   8   4      653.71      643.58      6.97 o 
   3   8   4      171.49      166.19      5.98 o 
   4   8   4        0.64        0.36      7.36 o 
   5   8   4        0.26       -3.81      7.61 o 
   6   8   4      625.48      576.39     24.56 o 
   7   8   4        5.81        9.03     13.66 o 
   8   8   4      319.75      308.88     15.51 o 
   9   8   4       78.43       62.23     18.31 o 
  10   8   4      106.32      103.22     19.30 o 
   1   9   4        2.78        0.69      1.51 o 
   2   9   4       41.45       37.03      7.37 o 
   3   9   4        0.64        0.12      8.71 o 
   4   9   4      267.48      282.53      9.77 o 
   5   9   4        9.70       17.70     13.54 o 
   6   9   4       47.72       47.57     15.16 o 
   7   9   4       91.82       89.22     17.50 o 
   8   9   4        0.02       -4.11      5.41 o 
   9   9   4      137.82      130.14     20.63 o 
   0  10   4       55.09       48.50     20.36 o 
   1  10   4      117.17      102.75     11.63 o 
   2  10   4       95.72       95.97      9.59 o 
   3  10   4       63.97       63.03     12.23 o 
   4  10   4      428.54      416.07     13.57 o 
   5  10   4      220.32      201.32     16.16 o 
   6  10   4      289.83      288.18     17.36 o 
   7  10   4      161.11      136.02     20.59 o 
   8  10   4      349.19      329.73     21.03 o 
   1  11   4       74.60       59.95     17.41 o 
   2  11   4       46.26       50.51     18.13 o 
   3  11   4       10.07       16.63     18.22 o 
   4  11   4       41.54       21.68     15.42 o 
   5  11   4       16.53       10.73     19.57 o 
   6  11   4       33.62       27.25     20.53 o 
   0  12   4      135.98      107.73     30.53 o 
   1  12   4        0.96       -6.72     17.91 o 
   2  12   4        0.13       -7.15     16.81 o 
   3  12   4        1.10       -6.63     11.30 o 
   1   1   5     2842.17     2801.20     29.18 o 
   2   1   5     2303.10     2267.65     26.13 o 
   3   1   5      180.71      213.16      5.61 o 
   4   1   5      421.00      410.34      7.35 o 
   5   1   5     2237.65     2285.74     10.92 o 
   6   1   5        4.71        2.56      2.07 o 
   7   1   5      151.14      155.67      3.99 o 
   8   1   5        9.09        7.04      4.26 o 
   9   1   5        2.83        2.43      2.98 o 
  10   1   5     1025.32     1091.98     10.19 o 
  11   1   5      368.27      372.22      8.11 o 
  12   1   5      305.87      330.04      8.48 o 
  13   1   5       67.45       71.60     10.03 o 
  14   1   5       25.22       16.10     13.27 o 
   0   2   5      136.27      170.91      4.56 o 
   1   2   5       77.14       54.40      2.80 o 
   2   2   5      547.46      566.31     16.78 o 
   3   2   5       22.18       26.53      2.41 o 
   4   2   5      122.08      120.49      3.55 o 
   5   2   5      115.26      101.89      3.69 o 
   6   2   5       44.76       45.89      3.73 o 
   7   2   5      428.92      488.08      6.02 o 
   8   2   5        5.06        7.86      4.34 o 
   9   2   5        0.79       -4.39      4.93 o 
  10   2   5       54.08       60.81      6.04 o 
  11   2   5       85.24       76.69      7.89 o 
  12   2   5      110.68      112.10      8.69 o 
  13   2   5       37.62       36.21     10.75 o 
  14   2   5       50.52       47.81     12.69 o 
   1   3   5      379.56      394.30      3.25 o 
   2   3   5     1654.37     1535.71     20.97 o 
   3   3   5       24.28       34.13      5.10 o 
   4   3   5       15.24        9.10      4.47 o 
   5   3   5        4.25        4.95      3.20 o 
   6   3   5       21.89       16.71      3.86 o 
   7   3   5       34.77       28.88      5.94 o 
   8   3   5      163.01      166.82      5.95 o 
   9   3   5      394.08      437.52      6.91 o 
  10   3   5       71.27       64.40      6.19 o 
  11   3   5       68.15       75.71      8.07 o 
  12   3   5      115.50       81.11     10.09 o 
  13   3   5      173.16      161.57     11.74 o 
   0   4   5       58.84       48.52      3.02 o 
   1   4   5     1583.76     1670.05      7.82 o 
   2   4   5       11.56       19.30      3.41 o 
   3   4   5      726.36      715.07      9.79 o 
   4   4   5     1192.72     1212.84     26.58 o 
   5   4   5       50.84       40.72      5.31 o 
   6   4   5      363.83      330.52      9.16 o 
   7   4   5      288.50      257.22      8.64 o 
   8   4   5      546.89      553.73      8.19 o 
   9   4   5        3.62        5.49      3.41 o 
  10   4   5        0.42       -0.37      2.74 o 
  11   4   5        2.96       -4.21      7.54 o 
  12   4   5        0.05       -2.43      4.24 o 
  13   4   5       33.99       30.45     12.40 o 
   1   5   5      382.17      377.72      3.63 o 
   2   5   5        0.66        0.15      0.64 o 
   3   5   5      173.89      145.77      3.08 o 
   4   5   5      479.12      508.40      9.80 o 
   5   5   5       72.08       64.09      6.47 o 
   6   5   5      209.17      192.92      8.08 o 
   7   5   5      795.46      859.22     10.26 o 
   8   5   5       21.27       11.41      6.54 o 
   9   5   5        0.00       -3.07      4.89 o 
  10   5   5       31.82       30.59      8.77 o 
  11   5   5      688.93      710.68     14.01 o 
  12   5   5       24.71       13.77     15.61 o 
  13   5   5        4.73        0.83     16.83 o 
   0   6   5       83.23       97.10      4.14 o 
   1   6   5      611.73      601.25      4.74 o 
   2   6   5       50.63       46.32      3.82 o 
   3   6   5       32.70       30.93      5.46 o 
   4   6   5       79.94       79.51      5.92 o 
   5   6   5      695.13      676.00     11.96 o 
   6   6   5     1488.53     1493.19     14.27 o 
   7   6   5      389.41      415.55      9.74 o 
   8   6   5        6.88        1.33      6.29 o 
   9   6   5       30.17       25.85     10.03 o 
  10   6   5       27.12       31.57     11.89 o 
  11   6   5       12.89        0.45     12.38 o 
  12   6   5       13.01       10.34     15.16 o 
   1   7   5       55.28       53.62      3.66 o 
   2   7   5      198.03      193.58      4.47 o 
   3   7   5       96.75       99.76      5.49 o 
   4   7   5      556.51      538.36      9.74 o 
   5   7   5      164.38      161.66      8.22 o 
   6   7   5      343.71      347.80      8.88 o 
   7   7   5       68.26       53.68      8.04 o 
   8   7   5      234.42      231.93      9.36 o 
   9   7   5       29.48       20.59     10.92 o 
  10   7   5        0.99       -3.61     12.42 o 
  11   7   5       31.34       18.22     15.03 o 
   0   8   5        5.26        1.93      1.89 o 
   1   8   5       34.91       31.42      4.84 o 
   2   8   5        0.36        0.01      1.28 o 
   3   8   5       18.81       19.90      5.75 o 
   4   8   5        4.16       -0.51      3.16 o 
   5   8   5      180.01      193.42     10.37 o 
   6   8   5       96.69       74.20     10.47 o 
   7   8   5      173.89      173.74     22.12 o 
   8   8   5        0.53      -11.34     11.34 o 
   9   8   5      175.75      190.16     18.47 o 
  10   8   5        2.65        5.01     16.13 o 
   1   9   5      163.52      167.70      6.27 o 
   2   9   5       49.93       41.19      7.26 o 
   3   9   5      173.66      165.09     10.84 o 
   4   9   5      501.52      485.63     10.91 o 
   5   9   5      248.96      269.83     14.85 o 
   6   9   5        0.15       -8.50     12.99 o 
   7   9   5       50.38       44.81     18.35 o 
   8   9   5      447.87      441.02     26.96 o 
   9   9   5      122.60      120.19     20.32 o 
   0  10   5       47.49       69.74     17.97 o 
   1  10   5      127.92      121.19     11.14 o 
   2  10   5       94.08       89.25     11.87 o 
   3  10   5      247.82      254.04     12.20 o 
   4  10   5        3.17        3.01     10.87 o 
   5  10   5       24.23       19.40     16.94 o 
   6  10   5        2.28       -8.83     22.75 o 
   7  10   5       80.23       87.03     20.28 o 
   8  10   5      330.00      372.32     22.08 o 
   1  11   5       55.01       72.95     16.75 o 
   2  11   5        0.17        0.34     12.31 o 
   3  11   5       40.07       41.05     14.28 o 
   4  11   5        1.72        6.86     16.01 o 
   5  11   5       94.74       92.95     19.06 o 
   6  11   5       23.78       18.19     20.59 o 
   0  12   5      171.72      225.34     30.27 o 
   1  12   5        9.55       17.24     22.36 o 
   2  12   5      349.44      332.25     23.06 o 
   3  12   5       32.72       31.40     23.12 o 
   0   0   6    27031.77    24936.03    332.04 o 
   1   0   6     4675.06     4593.13     10.87 o 
   2   0   6     3718.63     3825.64     35.23 o 
   3   0   6     1234.54     1286.26     18.62 o 
   4   0   6    13449.35    12936.41    113.51 o 
   5   0   6     1533.54     1650.65     22.94 o 
   6   0   6     1074.38     1150.39     11.85 o 
   7   0   6     2641.22     2759.04     16.76 o 
   8   0   6     2351.50     2287.91     16.43 o 
   9   0   6      523.48      547.02      9.91 o 
  10   0   6      112.60      118.87      7.46 o 
  11   0   6        0.41       -2.18      5.20 o 
  12   0   6       81.98       89.86     12.44 o 
  13   0   6      182.15      201.29     14.85 o 
  14   0   6       10.57        4.13      8.38 o 
   1   1   6      552.52      529.21      5.41 o 
   2   1   6      387.29      385.34      7.19 o 
   3   1   6      223.72      204.57      4.83 o 
   4   1   6      868.86      966.08      8.02 o 
   5   1   6     1344.55     1416.56      8.81 o 
   6   1   6      445.08      394.65      5.10 o 
   7   1   6      121.58      130.12      4.71 o 
   8   1   6      208.15      228.87      5.03 o 
   9   1   6       89.05       83.08      4.96 o 
  10   1   6        1.95       -3.66      3.66 o 
  11   1   6      249.90      237.99      7.27 o 
  12   1   6      346.10      384.91      9.16 o 
  13   1   6        8.61        5.10      9.49 o 
  14   1   6       50.72       51.92     13.39 o 
   0   2   6    10252.67     9816.46     39.08 o 
   1   2   6      558.57      532.38      4.00 o 
   2   2   6      750.81      790.95      9.40 o 
   3   2   6     1641.26     1621.06      8.67 o 
   4   2   6      767.80      773.02      7.01 o 
   5   2   6      444.33      482.48      5.93 o 
   6   2   6      456.06      453.01      5.33 o 
   7   2   6     1043.96     1015.46      8.60 o 
   8   2   6       92.34       96.99      5.30 o 
   9   2   6      711.68      769.55      8.27 o 
  10   2   6        1.74        0.09      2.25 o 
  11   2   6        0.79        0.38      5.74 o 
  12   2   6      375.96      403.44      9.37 o 
  13   2   6      111.15      103.01     12.81 o 
  14   2   6        8.94       -4.58     10.06 o 
   1   3   6     1604.19     1711.19      7.43 o 
   2   3   6      615.05      613.79     11.56 o 
   3   3   6        8.60        6.69      4.79 o 
   4   3   6       40.36       43.72      4.86 o 
   5   3   6       49.17       67.62      3.33 o 
   6   3   6        3.81        3.45      3.51 o 
   7   3   6       65.73       55.23      5.89 o 
   8   3   6        0.07       -1.76      2.29 o 
   9   3   6      130.42      121.05      5.87 o 
  10   3   6      328.22      340.93      7.11 o 
  11   3   6       98.35       99.05      8.26 o 
  12   3   6       32.65       25.47     10.63 o 
  13   3   6        0.57       -1.07      3.87 o 
   0   4   6       48.64       51.42      3.04 o 
   1   4   6     1068.17     1022.01      5.54 o 
   2   4   6      546.76      529.28      6.50 o 
   3   4   6        0.94        2.39      5.56 o 
   4   4   6      410.16      409.08      8.82 o 
   5   4   6       20.52       37.63      7.14 o 
   6   4   6      287.87      310.67      9.03 o 
   7   4   6      569.45      577.23     11.83 o 
   8   4   6       10.40        5.44      6.51 o 
   9   4   6        9.78        1.97      2.40 o 
  10   4   6      110.47      102.47      7.01 o 
  11   4   6      410.09      431.73     10.17 o 
  12   4   6       28.42       22.54     11.54 o 
  13   4   6       27.83       30.67     12.03 o 
   1   5   6       27.09       33.83      2.34 o 
   2   5   6      444.70      441.13      4.67 o 
   3   5   6      132.71      137.67      5.50 o 
   4   5   6        7.82        2.99      5.78 o 
   5   5   6       41.38       28.83      9.26 o 
   6   5   6        5.73       10.36      7.06 o 
   7   5   6      111.79      104.59      8.28 o 
   8   5   6      964.49      994.52     11.61 o 
   9   5   6       21.42       21.55      8.38 o 
  10   5   6        6.14       11.99      9.19 o 
  11   5   6      222.80      224.30     11.62 o 
  12   5   6       98.54       93.52     12.93 o 
  13   5   6        7.70       -6.00     16.40 o 
   0   6   6      302.84      352.74      6.69 o 
   1   6   6      401.62      425.16      4.16 o 
   2   6   6       71.62       73.32      3.92 o 
   3   6   6      287.46      344.32      7.64 o 
   4   6   6       69.33       75.36      6.12 o 
   5   6   6      170.61      174.56      8.41 o 
   6   6   6      126.69      135.74     11.27 o 
   7   6   6      154.45      166.75      9.31 o 
   8   6   6        5.51        8.99      8.77 o 
   9   6   6      200.65      195.05      9.92 o 
  10   6   6        5.36       11.19     11.11 o 
  11   6   6      120.58      101.99     13.51 o 
  12   6   6       17.85       20.19     15.30 o 
   1   7   6       30.96       19.68      3.63 o 
   2   7   6       38.13       43.22      4.47 o 
   3   7   6      685.79      698.38      8.88 o 
   4   7   6      558.46      566.16     11.09 o 
   5   7   6      620.28      636.94     12.57 o 
   6   7   6      392.97      403.60      9.51 o 
   7   7   6      410.69      427.06     12.02 o 
   8   7   6      145.13      140.65     11.79 o 
   9   7   6        3.35       -0.44      3.39 o 
  10   7   6       99.60      105.48     12.67 o 
  11   7   6      266.03      300.64     14.43 o 
   0   8   6     1467.26     1453.32     13.87 o 
   1   8   6      169.54      146.37      5.07 o 
   2   8   6      411.98      359.13      9.98 o 
   3   8   6      488.92      504.52      9.16 o 
   4   8   6      520.88      515.88     24.56 o 
   5   8   6      863.55      872.98     45.74 o 
   6   8   6      882.91      839.39     15.12 o 
   7   8   6      295.59      248.64     11.36 o 
   8   8   6       54.33       64.29     17.61 o 
   9   8   6      323.29      279.56     25.22 o 
  10   8   6       18.40       -0.37     48.05 o 
   1   9   6      222.83      239.28      7.44 o 
   2   9   6       11.42        3.66      6.03 o 
   3   9   6       14.48       15.34      8.71 o 
   4   9   6       43.84       47.28      9.88 o 
   5   9   6        1.36       -0.26     14.33 o 
   6   9   6        3.35        5.53     11.67 o 
   7   9   6       18.12       27.30     17.75 o 
   8   9   6      103.66       99.25     18.61 o 
   9   9   6       85.16      116.25     20.85 o 
   0  10   6      242.09      251.20     21.27 o 
   1  10   6        0.35        2.05     14.13 o 
   2  10   6      273.58      291.89     12.69 o 
   3  10   6       29.03       34.39     12.57 o 
   4  10   6      102.17      112.57     12.65 o 
   5  10   6       97.12      111.19     16.90 o 
   6  10   6      162.02      152.49     18.04 o 
   7  10   6       14.36        3.60     26.07 o 
   8  10   6        1.91       -6.73     13.45 o 
   1  11   6       38.12       43.51     17.48 o 
   2  11   6        4.82        3.23      8.74 o 
   3  11   6      166.66      150.82     14.64 o 
   4  11   6        0.10       -8.37      8.37 o 
   5  11   6        0.46       -9.54     16.90 o 
   6  11   6        0.40      -10.30     12.41 o 
   0  12   6       15.17        4.21     29.52 o 
   1  12   6       47.53       26.12     19.88 o 
   2  12   6      298.96      327.94     19.75 o 
   1   1   7     2325.63     2144.49      8.07 o 
   2   1   7     4070.93     3965.89     19.90 o 
   3   1   7      914.69      945.83     12.35 o 
   4   1   7       15.46       33.99      3.62 o 
   5   1   7      132.19      186.16      4.96 o 
   6   1   7       32.54       25.60      3.75 o 
   7   1   7      562.42      598.04      6.58 o 
   8   1   7     1006.61      980.46     11.24 o 
   9   1   7        7.83       12.28      5.56 o 
  10   1   7       91.97      106.89      5.65 o 
  11   1   7       40.99       26.19      7.46 o 
  12   1   7       33.55       28.02      8.60 o 
  13   1   7       35.79       44.20     11.21 o 
  14   1   7       18.14       16.44     15.26 o 
   0   2   7      874.79      907.93      9.34 o 
   1   2   7       30.81       32.50      2.14 o 
   2   2   7      626.39      694.15     18.68 o 
   3   2   7     1764.16     1908.72     10.58 o 
   4   2   7     1980.97     2209.18     13.78 o 
   5   2   7        1.86        5.78      3.81 o 
   6   2   7       28.84       37.01      3.72 o 
   7   2   7      202.39      197.90      5.00 o 
   8   2   7     1501.56     1584.67     12.09 o 
   9   2   7      117.68      122.08      5.59 o 
  10   2   7     1347.39     1417.09     13.36 o 
  11   2   7       35.71       32.80      7.58 o 
  12   2   7      169.98      175.58      9.60 o 
  13   2   7       55.96       54.26     10.66 o 
   1   3   7      404.12      326.26      3.31 o 
   2   3   7      702.18      725.89      9.53 o 
   3   3   7      909.38      878.16     16.16 o 
   4   3   7      438.54      463.73     10.80 o 
   5   3   7       20.99       13.00      3.69 o 
   6   3   7      710.51      739.13     16.35 o 
   7   3   7     1016.51     1010.35     14.15 o 
   8   3   7     1237.55     1360.97     16.34 o 
   9   3   7      612.94      634.61     11.41 o 
  10   3   7      108.14      107.33      6.28 o 
  11   3   7       30.39       14.64      8.75 o 
  12   3   7      501.42      555.06     10.78 o 
  13   3   7       59.42       31.32     11.98 o 
   0   4   7     1081.63     1058.00      8.96 o 
   1   4   7      365.55      388.37      3.85 o 
   2   4   7      398.43      415.82      6.52 o 
   3   4   7     1025.55     1065.39     12.01 o 
   4   4   7     1299.93     1307.45     13.99 o 
   5   4   7      206.48      180.92      9.43 o 
   6   4   7     1875.78     1984.19     23.00 o 
   7   4   7      174.90      170.67      8.60 o 
   8   4   7        5.12        6.18     10.56 o 
   9   4   7      246.97      261.73      9.07 o 
  10   4   7      182.11      201.15      7.13 o 
  11   4   7       13.14       27.94      9.80 o 
  12   4   7      490.20      532.11     12.71 o 
  13   4   7       31.33       25.07     14.58 o 
   1   5   7      104.32      132.48      3.20 o 
   2   5   7      208.98      177.84      5.73 o 
   3   5   7      893.55      905.16     13.63 o 
   4   5   7      325.86      338.55      7.47 o 
   5   5   7      319.53      304.71     11.25 o 
   6   5   7     1150.77     1142.93     19.33 o 
   7   5   7      136.65      132.50     11.22 o 
   8   5   7      310.89      354.00     11.00 o 
   9   5   7       20.21       10.44      8.80 o 
  10   5   7      119.66      141.54      9.29 o 
  11   5   7       12.98       20.79     12.58 o 
  12   5   7      216.15      281.73     14.02 o 
   0   6   7      464.30      541.13      7.71 o 
   1   6   7       12.65       11.05      3.60 o 
   2   6   7      772.99      765.04      7.38 o 
   3   6   7       56.79       47.44      5.64 o 
   4   6   7        1.92       -7.26      8.61 o 
   5   6   7      946.91      944.82     14.55 o 
   6   6   7     2325.78     2352.56     27.05 o 
   7   6   7       34.71       32.07     11.83 o 
   8   6   7       55.09       54.54     11.29 o 
   9   6   7        6.93       -7.44     10.75 o 
  10   6   7       11.83       19.45     11.92 o 
  11   6   7        4.90       -1.09      4.02 o 
  12   6   7       62.22       51.11     17.12 o 
   1   7   7      209.89      203.65      4.20 o 
   2   7   7      165.45      166.26      8.30 o 
   3   7   7      429.98      470.74      9.14 o 
   4   7   7      166.83      171.45      7.72 o 
   5   7   7      492.11      541.21     15.28 o 
   6   7   7        7.39        0.45      3.91 o 
   7   7   7       26.25       11.37      8.84 o 
   8   7   7       93.34       77.48     11.72 o 
   9   7   7      177.38      184.35     13.12 o 
  10   7   7        3.51        1.10     15.81 o 
  11   7   7       30.16       28.04     16.96 o 
   0   8   7      330.62      392.48     11.33 o 
   1   8   7      123.08      137.76      6.57 o 
   2   8   7     1222.10     1254.76     12.69 o 
   3   8   7       28.71       21.36      6.81 o 
   4   8   7      179.68      189.41      8.53 o 
   5   8   7       34.58       38.74      9.29 o 
   6   8   7       15.81       13.60     10.81 o 
   7   8   7       33.44       26.31     12.50 o 
   8   8   7      519.33      515.91     17.39 o 
   9   8   7       12.04        9.85     18.18 o 
  10   8   7       29.99       12.16     21.13 o 
   1   9   7       27.08       30.28      7.65 o 
   2   9   7      106.62      110.52      8.23 o 
   3   9   7      136.10      114.81      9.05 o 
   4   9   7      822.62      888.15     14.29 o 
   5   9   7        0.07        2.08      8.94 o 
   6   9   7       22.10       15.39     16.53 o 
   7   9   7       21.23       17.30     18.60 o 
   8   9   7       72.79       75.76     20.60 o 
   9   9   7       98.06      115.69     22.26 o 
   0  10   7     1326.94     1313.48     23.30 o 
   1  10   7      811.73      830.18     16.37 o 
   2  10   7     1339.54     1412.22     20.61 o 
   3  10   7       21.19        0.37      7.01 o 
   4  10   7      454.13      519.63     24.09 o 
   5  10   7       47.38       60.74     16.41 o 
   6  10   7       27.47       20.79     25.78 o 
   7  10   7       19.38        4.43     77.83 o 
   1  11   7      336.36      360.92     18.52 o 
   2  11   7      263.31      305.70     15.22 o 
   3  11   7        6.38       14.43     17.91 o 
   4  11   7      342.86      321.89     16.36 o 
   5  11   7       30.53       32.99     18.98 o 
   0  12   7        7.55       28.35     32.71 o 
   1  12   7       23.94       27.71     22.59 o 
   0   0   8     2644.22     2662.43     44.17 o 
   1   0   8     4095.25     3805.53     15.96 o 
   2   0   8     3121.55     2919.40     19.95 o 
   3   0   8    34418.23    34060.00    330.19 o 
   4   0   8       80.80       70.49      2.68 o 
   5   0   8     2001.03     2111.86     25.07 o 
   6   0   8     2221.37     2372.83     21.23 o 
   7   0   8     1636.65     1488.86     17.45 o 
   8   0   8        0.01       -3.91      5.69 o 
   9   0   8      306.80      342.46     10.17 o 
  10   0   8      498.01      553.32     10.79 o 
  11   0   8      379.13      431.13     11.21 o 
  12   0   8        3.33       -0.98      1.92 o 
  13   0   8       11.15      -10.46     10.86 o 
   1   1   8      867.08      920.73      5.44 o 
   2   1   8       83.41      107.48      3.11 o 
   3   1   8      765.05      861.42     10.92 o 
   4   1   8        5.51       -1.43      3.95 o 
   5   1   8      736.95      747.43     12.59 o 
   6   1   8       58.52       53.86      4.64 o 
   7   1   8      263.99      269.75      5.99 o 
   8   1   8       32.39       38.15      4.83 o 
   9   1   8     2860.94     3061.63     19.07 o 
  10   1   8       44.16       34.71      6.49 o 
  11   1   8       10.63        2.40      3.20 o 
  12   1   8       29.05       32.71      9.87 o 
  13   1   8      238.77      286.72     10.78 o 
   0   2   8     2122.02     2245.98      9.82 o 
   1   2   8      405.67      396.36      4.35 o 
   2   2   8     5383.96     5155.58     18.87 o 
   3   2   8      392.39      371.11      5.56 o 
   4   2   8     1373.01     1411.84     23.09 o 
   5   2   8      208.06      182.33      5.09 o 
   6   2   8      883.11      872.59     11.16 o 
   7   2   8      355.28      356.30      6.62 o 
   8   2   8      101.10       85.49      6.29 o 
   9   2   8       57.24       48.06      6.96 o 
  10   2   8       67.07       62.14      7.35 o 
  11   2   8      108.59      102.61      7.73 o 
  12   2   8        0.03       -4.39      5.21 o 
  13   2   8      188.06      204.46     11.78 o 
   1   3   8       11.28       10.98      1.81 o 
   2   3   8      321.70      314.62      6.31 o 
   3   3   8      166.50      191.96      6.32 o 
   4   3   8        8.04       10.20      6.69 o 
   5   3   8       41.07       35.95      4.19 o 
   6   3   8      504.94      558.85     21.03 o 
   7   3   8     1300.60     1346.58     33.34 o 
   8   3   8      378.82      404.83      9.65 o 
   9   3   8      208.86      205.81      8.57 o 
  10   3   8      583.74      604.73     13.63 o 
  11   3   8       73.21       80.85      8.59 o 
  12   3   8        4.95        6.10     10.75 o 
  13   3   8       34.12       20.23     13.82 o 
   0   4   8       53.25       49.49      4.07 o 
   1   4   8     5112.77     5338.65     13.37 o 
   2   4   8     1272.15     1358.59      8.23 o 
   3   4   8      306.72      342.38      7.13 o 
   4   4   8       26.58       18.21      6.42 o 
   5   4   8      711.47      690.07     17.50 o 
   6   4   8      141.51      138.58     10.40 o 
   7   4   8      570.79      542.80     14.55 o 
   8   4   8       87.02      103.92     11.43 o 
   9   4   8       90.27       80.53      8.95 o 
  10   4   8       90.31       77.23      8.01 o 
  11   4   8      435.34      431.47     10.63 o 
  12   4   8       47.34       41.95     12.06 o 
  13   4   8      148.13      151.06     15.60 o 
   1   5   8     1458.45     1425.32      6.94 o 
   2   5   8       50.39       41.10      3.24 o 
   3   5   8        6.95        2.13      4.73 o 
   4   5   8       38.61       41.24      5.93 o 
   5   5   8      160.68      142.32      9.16 o 
   6   5   8       58.58       60.76     10.10 o 
   7   5   8     2521.83     2566.70     28.96 o 
   8   5   8      230.79      209.64     12.21 o 
   9   5   8       53.87       63.53     11.32 o 
  10   5   8        7.41        2.47      8.47 o 
  11   5   8      264.04      270.12     13.38 o 
  12   5   8        2.84        7.14     19.33 o 
   0   6   8      107.50      106.60      5.32 o 
   1   6   8      187.34      175.75      4.04 o 
   2   6   8      937.49      943.08      8.50 o 
   3   6   8      174.03      147.72      6.55 o 
   4   6   8        0.17       -1.83      4.64 o 
   5   6   8     1730.45     1796.84     18.94 o 
   6   6   8      828.22      854.48     18.12 o 
   7   6   8      296.60      329.21     13.85 o 
   8   6   8       42.54       42.39     15.00 o 
   9   6   8       35.93       41.02     12.59 o 
  10   6   8      169.51      166.40     14.29 o 
  11   6   8      149.58      173.29     16.58 o 
  12   6   8       38.44       26.83     30.47 o 
   1   7   8      144.64      162.89      4.80 o 
   2   7   8       66.29       62.99      5.33 o 
   3   7   8       49.17       43.95      6.81 o 
   4   7   8      101.17       96.34      7.11 o 
   5   7   8       78.80       85.78      7.91 o 
   6   7   8       59.31       63.89     10.56 o 
   7   7   8      432.38      488.54     13.29 o 
   8   7   8       29.10       17.38     12.36 o 
   9   7   8       16.83       16.27     13.70 o 
  10   7   8        8.95       21.63     16.12 o 
  11   7   8      168.40      196.02     22.76 o 
   0   8   8      128.13      132.46      8.60 o 
   1   8   8     2009.98     1970.95     16.32 o 
   2   8   8        1.54       10.81      7.22 o 
   3   8   8     1065.40     1079.26     12.32 o 
   4   8   8      195.48      195.56      8.58 o 
   5   8   8        0.41       -4.11      4.11 o 
   6   8   8        0.01       -0.22     11.15 o 
   7   8   8      111.96      117.52     12.55 o 
   8   8   8       11.01       16.31     13.65 o 
   9   8   8       12.63       14.73     19.62 o 
  10   8   8       87.80      147.83     33.75 o 
   1   9   8        1.60       -4.80      5.68 o 
   2   9   8        1.49       -0.37      5.03 o 
   3   9   8     1243.40     1347.49     16.54 o 
   4   9   8      252.16      282.80     10.19 o 
   5   9   8      234.02      233.80     10.07 o 
   6   9   8       58.14       48.55     17.37 o 
   7   9   8       41.26       39.78     18.80 o 
   8   9   8       25.93       26.11     33.11 o 
   9   9   8      884.02      922.72     33.09 o 
   0  10   8      188.49      229.33     20.20 o 
   1  10   8      256.70      274.28     14.78 o 
   2  10   8      794.11      827.48     17.20 o 
   3  10   8      114.17      100.47     13.70 o 
   4  10   8      138.06      134.91     12.95 o 
   5  10   8      803.46      794.35     18.32 o 
   6  10   8      150.07      166.32     25.51 o 
   7  10   8       27.80       31.54     21.31 o 
   1  11   8      368.88      387.00     35.99 o 
   2  11   8       22.54       21.28     16.26 o 
   3  11   8      289.38      285.06     16.12 o 
   4  11   8      146.89      154.99     16.61 o 
   5  11   8       18.80       13.46     19.57 o 
   1   1   9     1616.69     1735.95      7.22 o 
   2   1   9      390.29      440.20      4.22 o 
   3   1   9       90.74      135.92      5.18 o 
   4   1   9      200.63      202.63      4.15 o 
   5   1   9      720.80      782.12      8.18 o 
   6   1   9      736.95      761.78      8.99 o 
   7   1   9       62.44       46.30      5.07 o 
   8   1   9     2259.50     2283.77     14.95 o 
   9   1   9      650.67      670.44     10.29 o 
  10   1   9     1335.81     1458.09     16.46 o 
  11   1   9       68.04       68.10      9.36 o 
  12   1   9        1.60       -6.09      7.93 o 
  13   1   9        4.28       -3.35      8.95 o 
   0   2   9     2157.02     2309.43     16.47 o 
   1   2   9      446.94      435.13      4.88 o 
   2   2   9      735.04      767.80      7.51 o 
   3   2   9        0.81       -0.78      1.77 o 
   4   2   9     3000.68     3342.42     37.08 o 
   5   2   9        1.68       -0.17      1.81 o 
   6   2   9        4.55        1.91      3.20 o 
   7   2   9      313.76      323.47      8.89 o 
   8   2   9     1166.79     1264.32     14.21 o 
   9   2   9       53.01       45.67      8.18 o 
  10   2   9     1081.61     1179.21     14.30 o 
  11   2   9       49.39       51.69      8.27 o 
  12   2   9      144.39      151.75     11.55 o 
  13   2   9        9.22        5.72      6.80 o 
   1   3   9        1.77        4.63      2.27 o 
   2   3   9      655.33      755.42      8.90 o 
   3   3   9        7.57        3.65      8.12 o 
   4   3   9     2126.27     1994.71     56.83 o 
   5   3   9     1022.54     1110.76     13.76 o 
   6   3   9      781.92      727.76     12.95 o 
   7   3   9      155.49      160.20      8.76 o 
   8   3   9       11.34        1.71      5.04 o 
   9   3   9      235.77      265.99     10.43 o 
  10   3   9        3.40        0.42     10.49 o 
  11   3   9        0.03       -0.71      4.94 o 
  12   3   9      185.04      171.41     12.42 o 
  13   3   9       41.97       41.63     15.16 o 
   0   4   9       81.63       70.05      2.75 o 
   1   4   9      194.02      237.41      4.09 o 
   2   4   9     3641.34     3923.15     26.05 o 
   3   4   9      265.65      255.52      6.56 o 
   4   4   9       60.75       70.69      6.12 o 
   5   4   9      200.40      227.11     11.67 o 
   6   4   9     3317.19     3514.22     31.11 o 
   7   4   9      187.93      188.13     11.52 o 
   8   4   9      257.03      240.25     12.91 o 
   9   4   9      201.33      202.05     11.25 o 
  10   4   9      296.46      333.82     12.61 o 
  11   4   9        0.12       -0.03      5.27 o 
  12   4   9      820.15      980.20     16.62 o 
  13   4   9       12.81        3.64      8.85 o 
   1   5   9     1025.56     1039.28      7.53 o 
   2   5   9        2.93       -1.05      3.15 o 
   3   5   9      338.21      368.09      7.80 o 
   4   5   9       96.69       91.13     11.11 o 
   5   5   9      727.41      707.32     15.44 o 
   6   5   9      280.64      276.74     12.36 o 
   7   5   9      102.93       99.63     11.92 o 
   8   5   9      234.55      224.08     17.61 o 
   9   5   9       61.18       50.52     15.58 o 
  10   5   9      177.02      171.18      9.92 o 
  11   5   9       63.89       44.26     15.53 o 
  12   5   9        8.05       20.10     17.89 o 
   0   6   9     1192.08     1271.06     15.92 o 
   1   6   9       36.62       33.16      4.41 o 
   2   6   9        6.83        9.13      5.24 o 
   3   6   9      208.24      200.74      7.15 o 
   4   6   9       10.51        9.68      9.27 o 
   5   6   9     1262.55     1263.17     14.90 o 
   6   6   9      411.40      411.84     14.73 o 
   7   6   9      109.56       95.45     13.83 o 
   8   6   9       54.05       44.76     13.02 o 
   9   6   9       44.66       32.47     15.37 o 
  10   6   9       96.63      120.67     14.19 o 
  11   6   9       42.00       42.18     16.44 o 
   1   7   9      416.78      427.53      7.37 o 
   2   7   9      429.93      428.38      7.69 o 
   3   7   9      333.71      340.11      8.92 o 
   4   7   9       32.68       27.96      7.92 o 
   5   7   9       95.93      118.56      8.39 o 
   6   7   9     1212.55     1326.29     18.36 o 
   7   7   9       50.90       60.18     11.01 o 
   8   7   9      151.79      157.93     17.11 o 
   9   7   9       56.02       61.78     15.16 o 
  10   7   9       74.85      106.61     16.63 o 
  11   7   9       15.89       35.06     31.11 o 
   0   8   9     1287.56     1281.72     17.19 o 
   1   8   9      344.96      355.52      7.61 o 
   2   8   9      479.44      508.93      9.42 o 
   3   8   9      600.29      618.58     10.50 o 
   4   8   9      572.06      596.76     15.39 o 
   5   8   9      511.99      550.52     11.85 o 
   6   8   9      466.06      473.57     13.00 o 
   7   8   9      118.94      117.99     12.18 o 
   8   8   9       54.01       41.22     15.49 o 
   9   8   9       56.47       38.66     16.58 o 
  10   8   9       47.09       48.99     33.58 o 
   1   9   9       28.24       30.14      8.38 o 
   2   9   9      253.70      251.43      8.50 o 
   3   9   9      666.00      673.49     21.84 o 
   4   9   9      764.05      773.17     13.89 o 
   5   9   9      124.38      123.44     11.03 o 
   6   9   9        0.66       -1.46      9.55 o 
   7   9   9       75.35       53.39     18.27 o 
   8   9   9       73.49       63.17     22.36 o 
   0  10   9      249.41      228.05     15.13 o 
   1  10   9      829.61      864.20     19.48 o 
   2  10   9      169.71      137.94     11.32 o 
   3  10   9        4.67       -3.74      6.30 o 
   4  10   9       24.57       26.77     17.60 o 
   5  10   9        4.52       -1.08      6.47 o 
   6  10   9       12.96        8.52     25.51 o 
   7  10   9        0.00       -6.09     30.47 o 
   1  11   9      391.86      352.01     20.18 o 
   2  11   9      473.80      545.90     16.35 o 
   3  11   9       44.83       32.71     16.80 o 
   4  11   9        7.62        7.65     21.32 o 
   5  11   9       47.07       24.69     22.55 o 
   0   0  10     1372.30     1423.41     10.07 o 
   1   0  10       47.26       52.82      3.07 o 
   2   0  10      851.79      873.37     14.80 o 
   3   0  10      231.37      370.81      6.58 o 
   4   0  10     1148.57     1052.51     18.41 o 
   5   0  10      400.47      390.99      9.74 o 
   6   0  10      217.66      214.92      8.43 o 
   7   0  10      345.76      368.18     11.12 o 
   8   0  10      296.99      281.19     10.95 o 
   9   0  10       57.94       53.62      8.67 o 
  10   0  10      590.91      632.48     17.70 o 
  11   0  10      711.98      759.90     19.67 o 
  12   0  10      118.12      110.14     18.20 o 
  13   0  10       13.96       17.60     22.17 o 
   1   1  10       51.20       65.95      2.06 o 
   2   1  10     1533.03     1592.05     11.94 o 
   3   1  10      934.01      997.41      6.67 o 
   4   1  10      224.37      228.53      4.37 o 
   5   1  10     2280.57     2449.54     15.89 o 
   6   1  10        4.78        1.72      4.74 o 
   7   1  10       21.49       21.61      5.72 o 
   8   1  10      135.70      133.43      6.11 o 
   9   1  10     1482.94     1546.78     16.15 o 
  10   1  10      292.54      337.04      9.11 o 
  11   1  10      193.47      239.71      9.91 o 
  12   1  10        5.01       -2.72      9.30 o 
  13   1  10       54.44       55.29     14.84 o 
   0   2  10     1021.84     1031.51      7.74 o 
   1   2  10     7147.20     7443.50     30.83 o 
   2   2  10      591.34      654.03      7.30 o 
   3   2  10     1115.05     1169.87     12.07 o 
   4   2  10       56.39       48.58      6.26 o 
   5   2  10     1243.30     1322.79     20.09 o 
   6   2  10     1445.89     1510.82     12.01 o 
   7   2  10       11.17       13.22      6.88 o 
   8   2  10       13.59       12.85      7.12 o 
   9   2  10        0.45       -2.71      4.97 o 
  10   2  10      439.80      475.79     10.12 o 
  11   2  10        1.58        5.95      5.82 o 
  12   2  10       38.88       38.96     11.56 o 
  13   2  10        0.89       -0.20      7.07 o 
   1   3  10     2546.38     2683.72     10.85 o 
   2   3  10     1278.56     1442.77     15.18 o 
   3   3  10       35.92       22.34      5.89 o 
   4   3  10       10.80       14.17      4.76 o 
   5   3  10      114.13      129.85      6.99 o 
   6   3  10       74.81       54.75      7.17 o 
   7   3  10     2268.06     2392.20     18.73 o 
   8   3  10      105.27       79.00      9.41 o 
   9   3  10      804.98      817.98     15.33 o 
  10   3  10       67.49       65.39     11.17 o 
  11   3  10      745.75      913.39     17.33 o 
  12   3  10       11.80        2.84      5.61 o 
  13   3  10        0.04        0.78      8.75 o 
   0   4  10      163.76      141.06      3.92 o 
   1   4  10       23.54       22.12      3.78 o 
   2   4  10       18.71       29.03      4.35 o 
   3   4  10       67.36       67.32      4.97 o 
   4   4  10      124.83      141.57      7.56 o 
   5   4  10       57.91       72.28      8.93 o 
   6   4  10       84.74       97.09     10.12 o 
   7   4  10      810.57      809.53     20.32 o 
   8   4  10      532.53      568.32     16.70 o 
   9   4  10        0.01       -0.08      2.05 o 
  10   4  10       66.49       69.51     12.87 o 
  11   4  10      408.54      443.22     14.00 o 
  12   4  10       17.89       36.55     14.18 o 
   1   5  10      538.29      551.53      5.70 o 
   2   5  10       55.74       55.66      4.83 o 
   3   5  10      223.64      210.16      6.81 o 
   4   5  10      128.48      129.70      6.82 o 
   5   5  10       24.43       22.26      9.69 o 
   6   5  10        1.25       -0.26      7.86 o 
   7   5  10      298.66      314.20     22.99 o 
   8   5  10       17.19       12.35     14.01 o 
   9   5  10       32.01       28.67     13.85 o 
  10   5  10        8.57        8.70     13.77 o 
  11   5  10      125.99      139.24     13.28 o 
  12   5  10       47.48       58.44     22.59 o 
   0   6  10      652.74      723.04     20.38 o 
   1   6  10      503.10      514.79      7.61 o 
   2   6  10       57.15       55.43      4.95 o 
   3   6  10      239.22      234.01      7.34 o 
   4   6  10      930.44      925.81     12.50 o 
   5   6  10     2799.08     2862.28     21.00 o 
   6   6  10      588.78      588.95     17.69 o 
   7   6  10       59.16       59.36     14.14 o 
   8   6  10      105.92       87.91     15.16 o 
   9   6  10        4.36       -0.48     14.00 o 
  10   6  10        9.29       -6.65     14.16 o 
  11   6  10       64.52       69.01     14.91 o 
   1   7  10      324.92      346.44      7.29 o 
   2   7  10        5.12        5.11      6.05 o 
   3   7  10     1164.38     1188.75     13.85 o 
   4   7  10      814.80      786.56     12.32 o 
   5   7  10      941.68      988.90     14.08 o 
   6   7  10      105.32      106.54     11.38 o 
   7   7  10      563.62      543.28     13.89 o 
   8   7  10       80.43       77.00     12.56 o 
   9   7  10        5.07       -8.94     11.60 o 
  10   7  10        0.40       -0.20     13.91 o 
   0   8  10        1.47       -0.17      8.83 o 
   1   8  10      163.16      162.31      6.85 o 
   2   8  10     1534.72     1604.09     14.98 o 
   3   8  10       88.81       80.93      8.63 o 
   4   8  10       60.19       62.57      9.11 o 
   5   8  10      167.00      178.63     12.58 o 
   6   8  10      330.70      319.56     12.32 o 
   7   8  10       37.87       36.84     13.89 o 
   8   8  10        4.04        7.91     13.71 o 
   9   8  10        0.07       -0.03     16.74 o 
   1   9  10      826.60      866.78     14.09 o 
   2   9  10       82.34       72.25      9.20 o 
   3   9  10        3.68        7.75      9.43 o 
   4   9  10      231.22      239.48     10.76 o 
   5   9  10      401.95      445.03     14.36 o 
   6   9  10       10.01        9.02     13.46 o 
   7   9  10       43.76       33.78     15.14 o 
   8   9  10        0.29      -11.71     18.79 o 
   0  10  10     1038.33     1137.18     22.77 o 
   1  10  10      259.17      275.02     10.17 o 
   2  10  10      102.67       88.74     11.35 o 
   3  10  10       57.85       46.12     12.36 o 
   4  10  10      211.37      200.54     13.66 o 
   5  10  10       89.82       72.27     15.47 o 
   6  10  10        0.12       -8.29     17.13 o 
   1  11  10      121.21      130.46     17.11 o 
   2  11  10        3.45       -0.41      4.29 o 
   3  11  10      996.65     1047.35     20.39 o 
   4  11  10      149.49      148.41     18.34 o 
   1   1  11        0.21       -0.10      0.91 o 
   2   1  11     2785.79     3011.48     10.86 o 
   3   1  11     1028.63     1093.04      7.28 o 
   4   1  11      337.09      348.89      5.24 o 
   5   1  11       35.40       35.18      4.89 o 
   6   1  11       85.03       65.97      5.53 o 
   7   1  11      233.44      229.98      6.81 o 
   8   1  11     1762.44     1847.62     16.80 o 
   9   1  11      602.41      650.71     11.68 o 
  10   1  11     1145.46     1201.13     13.87 o 
  11   1  11        8.95        5.19      4.53 o 
  12   1  11       72.11       78.44     16.29 o 
  13   1  11       16.24        1.02      2.80 o 
   0   2  11     1110.91     1116.90      9.19 o 
   1   2  11      622.47      660.29      5.75 o 
   2   2  11        0.05       -1.74      1.74 o 
   3   2  11     1163.86     1254.31     16.92 o 
   4   2  11      596.97      616.46      8.03 o 
   5   2  11       38.38       30.99      5.01 o 
   6   2  11        0.18       -2.67      5.54 o 
   7   2  11        8.59        2.35      2.79 o 
   8   2  11      297.27      283.65      9.12 o 
   9   2  11        0.44       -2.57      4.71 o 
  10   2  11      570.63      585.07     12.21 o 
  11   2  11       34.03       29.72     10.75 o 
  12   2  11        9.30       -2.82      7.87 o 
  13   2  11        8.42        9.85     19.65 o 
   1   3  11      198.24      219.89      4.38 o 
   2   3  11       88.05      110.69      5.10 o 
   3   3  11       78.30       61.69      4.97 o 
   4   3  11       35.89       47.32      6.22 o 
   5   3  11      300.03      291.37     11.61 o 
   6   3  11       13.32       15.40      6.35 o 
   7   3  11      135.43      132.81      7.91 o 
   8   3  11      110.54      106.07      8.59 o 
   9   3  11       79.44       88.32     10.63 o 
  10   3  11       10.02       -3.08      5.16 o 
  11   3  11        1.40       -0.19      1.58 o 
  12   3  11        2.20      -11.14     11.14 o 
   0   4  11     1336.61     1473.09     26.60 o 
   1   4  11      664.61      704.35      8.54 o 
   2   4  11      278.69      296.86      6.25 o 
   3   4  11      488.68      495.91      8.46 o 
   4   4  11      171.38      189.96      6.92 o 
   5   4  11       71.74       50.83      8.99 o 
   6   4  11     1516.80     1618.70     22.83 o 
   7   4  11      227.95      219.57     12.88 o 
   8   4  11      312.93      323.68     11.48 o 
   9   4  11       97.85       93.95     11.46 o 
  10   4  11       40.13       25.63     13.76 o 
  11   4  11       27.43       29.47     15.83 o 
  12   4  11      356.61      383.14     20.72 o 
   1   5  11        0.42       -2.33      2.80 o 
   2   5  11       16.99       24.31      5.23 o 
   3   5  11      217.55      215.30      7.22 o 
   4   5  11      142.20      134.62      6.95 o 
   5   5  11       55.31       53.71      7.61 o 
   6   5  11      284.70      292.60     12.46 o 
   7   5  11      109.30      117.76     16.03 o 
   8   5  11      194.85      208.25     14.02 o 
   9   5  11       20.68       24.88     12.71 o 
  10   5  11       82.55       88.27     14.03 o 
  11   5  11       10.73        2.75     10.51 o 
  12   5  11        2.04       -0.82     16.82 o 
   0   6  11     1953.14     2134.28     19.89 o 
   1   6  11     1165.11     1172.36      9.71 o 
   2   6  11      421.39      421.50      7.90 o 
   3   6  11       11.74        6.13      6.28 o 
   4   6  11      722.81      773.85     11.87 o 
   5   6  11        9.36       10.05      7.78 o 
   6   6  11        8.39        9.60      9.53 o 
   7   6  11       22.80       31.62     13.57 o 
   8   6  11      174.37      192.40     14.96 o 
   9   6  11        0.09       -7.93     11.19 o 
  10   6  11       17.92       21.01     19.75 o 
  11   6  11       36.72       60.26     16.40 o 
   1   7  11        1.33        1.02      3.10 o 
   2   7  11      367.22      370.33      8.54 o 
   3   7  11      141.06      127.21      7.61 o 
   4   7  11      455.03      462.41     10.60 o 
   5   7  11        2.79       -1.11      1.96 o 
   6   7  11      135.09      125.32     10.67 o 
   7   7  11       90.67       87.61     15.31 o 
   8   7  11       17.25       11.05     14.69 o 
   9   7  11      124.33      139.80     19.67 o 
  10   7  11        3.07        4.96     20.64 o 
   0   8  11      104.73      106.86     10.71 o 
   1   8  11       48.44       47.13      7.12 o 
   2   8  11       38.14       35.67      7.88 o 
   3   8  11      142.20      137.82      9.02 o 
   4   8  11      630.36      655.05     12.28 o 
   5   8  11      245.06      235.96      9.78 o 
   6   8  11      239.70      216.40     13.29 o 
   7   8  11       26.90       20.73     14.69 o 
   8   8  11       78.36       74.19     15.83 o 
   9   8  11       54.29       82.43     17.47 o 
   1   9  11       30.25       27.58      9.21 o 
   2   9  11      157.13      151.15      9.31 o 
   3   9  11       17.04       21.19     11.02 o 
   4   9  11     1869.62     1987.53     21.17 o 
   5   9  11      135.02      137.24     13.08 o 
   6   9  11        2.91        1.88      8.39 o 
   7   9  11       58.30       52.79     16.10 o 
   8   9  11        1.72       11.10     21.96 o 
   0  10  11       30.42       27.18     13.72 o 
   1  10  11      141.60      146.07     10.38 o 
   2  10  11       79.46      110.01     11.87 o 
   3  10  11        5.11       10.25     14.39 o 
   4  10  11       60.28       63.58     12.85 o 
   5  10  11      104.29       83.48     15.98 o 
   6  10  11       50.05       50.34     28.22 o 
   1  11  11       45.67       27.80     18.22 o 
   2  11  11       53.84       41.33     17.65 o 
   3  11  11      680.12      708.21     19.62 o 
   0   0  12     3023.93     3204.02     15.98 o 
   1   0  12        2.12       -1.69      3.02 o 
   2   0  12        0.19        1.26      2.93 o 
   3   0  12       74.45      105.08      4.94 o 
   4   0  12      145.26      185.96      5.22 o 
   5   0  12      804.04      776.94     13.47 o 
   6   0  12       10.03        7.36      7.48 o 
   7   0  12      526.91      554.81     13.08 o 
   8   0  12      296.63      310.66     18.11 o 
   9   0  12     1777.72     1889.39     28.52 o 
  10   0  12       56.21       62.49     14.96 o 
  11   0  12       49.83       51.16     17.77 o 
  12   0  12        1.33        6.74     22.09 o 
  13   0  12      194.50      209.94     23.96 o 
   1   1  12       14.03        5.07      1.70 o 
   2   1  12       96.41       91.50      2.87 o 
   3   1  12      165.98      184.88      4.09 o 
   4   1  12       62.26       64.44      3.95 o 
   5   1  12        0.18       -3.60      3.94 o 
   6   1  12      278.00      259.93      6.82 o 
   7   1  12        9.35       -2.16      6.44 o 
   8   1  12      307.90      319.94      9.08 o 
   9   1  12     1192.96     1245.08     15.20 o 
  10   1  12        3.95        8.14      9.43 o 
  11   1  12        8.11        3.20      5.64 o 
  12   1  12      242.21      258.63     14.19 o 
  13   1  12       40.88       30.72     16.44 o 
   0   2  12        0.15       -0.18      3.49 o 
   1   2  12     1759.42     1718.01      9.81 o 
   2   2  12       16.60       16.25      3.36 o 
   3   2  12      111.41      119.83      5.35 o 
   4   2  12       46.18       43.86      4.85 o 
   5   2  12      959.30      984.34     10.46 o 
   6   2  12       69.87       76.68      7.31 o 
   7   2  12      389.29      379.97      9.50 o 
   8   2  12        0.24       -6.52      6.52 o 
   9   2  12       70.71       70.57      9.22 o 
  10   2  12       15.34       11.98     10.52 o 
  11   2  12      317.25      369.58     10.92 o 
  12   2  12        0.04        2.13      3.73 o 
   1   3  12       34.67       44.45      3.72 o 
   2   3  12        9.90       11.80      4.55 o 
   3   3  12       32.82       28.24      5.10 o 
   4   3  12       53.71       43.95      6.94 o 
   5   3  12       63.64       57.23      7.70 o 
   6   3  12       28.15       19.83      7.29 o 
   7   3  12      112.36      127.24      8.13 o 
   8   3  12       26.70       10.91      8.87 o 
   9   3  12      234.76      203.58      9.48 o 
  10   3  12        4.14       -2.34      8.08 o 
  11   3  12      102.86       93.27     14.77 o 
  12   3  12        0.00       -2.82     13.90 o 
   0   4  12     1621.26     1672.28     16.36 o 
   1   4  12      335.63      342.45      6.05 o 
   2   4  12        7.49        3.75      5.45 o 
   3   4  12      438.08      419.87      8.27 o 
   4   4  12      249.76      245.76      7.63 o 
   5   4  12      236.66      219.28     10.73 o 
   6   4  12      679.51      693.16     20.45 o 
   7   4  12        8.54        6.97     11.82 o 
   8   4  12      209.38      212.35     11.75 o 
   9   4  12       16.64       14.70     12.33 o 
  10   4  12       41.66       48.12     13.48 o 
  11   4  12       30.93       22.83     17.02 o 
  12   4  12      139.09      166.43     17.20 o 
   1   5  12        7.73        7.80      4.43 o 
   2   5  12       36.58       38.80      5.23 o 
   3   5  12       65.67       67.17      6.19 o 
   4   5  12      593.35      614.29     14.03 o 
   5   5  12     1166.31     1202.28     16.74 o 
   6   5  12      133.60      143.56     11.39 o 
   7   5  12       13.48       22.30     13.83 o 
   8   5  12        4.86        5.23     13.96 o 
   9   5  12       55.06       48.33     13.50 o 
  10   5  12        3.03       -5.76     11.98 o 
  11   5  12       63.82       66.84     17.50 o 
   0   6  12     1563.11     1702.52     18.71 o 
   1   6  12      166.57      166.77      5.46 o 
   2   6  12      316.50      322.13      7.16 o 
   3   6  12      166.29      172.38      8.79 o 
   4   6  12      317.94      311.99     10.35 o 
   5   6  12     1391.85     1365.88     21.08 o 
   6   6  12      374.65      434.97     12.63 o 
   7   6  12      539.34      535.13     14.23 o 
   8   6  12      136.75      122.00     15.43 o 
   9   6  12      129.50      124.06     19.19 o 
  10   6  12       30.99       39.97     17.03 o 
  11   6  12        5.60       16.83     21.96 o 
   1   7  12       31.96       26.94      6.45 o 
   2   7  12       36.88       24.63      7.75 o 
   3   7  12       29.25       23.11      8.33 o 
   4   7  12        1.23        0.10      1.74 o 
   5   7  12      195.89      174.92      8.70 o 
   6   7  12       51.49       31.38     11.95 o 
   7   7  12      533.39      552.59     14.59 o 
   8   7  12        4.24       -7.97     10.91 o 
   9   7  12       17.64       18.02     16.34 o 
  10   7  12       43.31       45.98     23.34 o 
   0   8  12       28.06       26.00     10.57 o 
   1   8  12        8.56        5.54      6.96 o 
   2   8  12      477.22      489.65     11.33 o 
   3   8  12      144.42      115.66      9.86 o 
   4   8  12        4.25        6.88     11.47 o 
   5   8  12      300.77      270.79     12.91 o 
   6   8  12       18.24       11.50     13.26 o 
   7   8  12        6.48       -1.18     11.45 o 
   8   8  12        4.46       20.70     15.97 o 
   9   8  12      400.24      384.39     21.48 o 
   1   9  12        0.44        2.20      3.43 o 
   2   9  12      314.90      302.78     10.71 o 
   3   9  12      147.76      157.10     10.38 o 
   4   9  12      443.69      444.47     12.53 o 
   5   9  12       32.43       37.17     13.75 o 
   6   9  12        9.47       -1.08     16.31 o 
   7   9  12        8.70        6.98     13.54 o 
   0  10  12      214.49      230.47     13.73 o 
   1  10  12      167.29      163.30     11.15 o 
   2  10  12      385.05      399.47     12.42 o 
   3  10  12       98.14       84.43     13.07 o 
   4  10  12       11.36        9.48     12.96 o 
   5  10  12      111.06      112.28     14.67 o 
   1  11  12       14.44        4.22      7.51 o 
   2  11  12       67.21       88.04     17.18 o 
   1   1  13      526.71      536.74      3.99 o 
   2   1  13       10.49        1.72      1.48 o 
   3   1  13       41.06       36.20      3.55 o 
   4   1  13       22.16       36.51      4.38 o 
   5   1  13      373.77      368.07      7.47 o 
   6   1  13       53.04       46.48      5.83 o 
   7   1  13      192.01      173.68      6.99 o 
   8   1  13       31.19       16.40      9.15 o 
   9   1  13      150.10      159.08      9.06 o 
  10   1  13      110.70      117.51     10.95 o 
  11   1  13        8.56        8.87      9.65 o 
  12   1  13        0.02        8.40     14.28 o 
   0   2  13        7.67       19.20      4.00 o 
   1   2  13      252.38      291.13      4.25 o 
   2   2  13      297.48      300.88      4.81 o 
   3   2  13       13.72       11.89      4.22 o 
   4   2  13      179.13      185.75      8.00 o 
   5   2  13      162.54      158.73      5.90 o 
   6   2  13      499.68      515.05     11.71 o 
   7   2  13      505.08      526.57     10.69 o 
   8   2  13       52.45       47.78      9.04 o 
   9   2  13      292.24      271.33      9.67 o 
  10   2  13       55.92       60.86     10.52 o 
  11   2  13      282.48      305.94     11.10 o 
  12   2  13       27.31       29.70     15.09 o 
   1   3  13       84.20       80.15      3.42 o 
   2   3  13       32.80       16.29      4.97 o 
   3   3  13       21.31       22.26      4.98 o 
   4   3  13      177.06      171.50      7.66 o 
   5   3  13     1605.78     1602.75     18.01 o 
   6   3  13       36.45       31.27      7.45 o 
   7   3  13      615.40      622.58     11.69 o 
   8   3  13       31.20       20.26      9.45 o 
   9   3  13      148.99      131.92      9.97 o 
  10   3  13       15.77        2.12      7.86 o 
  11   3  13      341.32      347.51     15.00 o 
  12   3  13       26.34       42.86     15.90 o 
   0   4  13      616.37      606.64     11.03 o 
   1   4  13       93.89       81.33      5.18 o 
   2   4  13      111.74       96.97      6.15 o 
   3   4  13        6.62        4.37      7.52 o 
   4   4  13      297.49      288.64      8.24 o 
   5   4  13       72.16       44.50     11.08 o 
   6   4  13       10.07       20.98     15.84 o 
   7   4  13      167.91      170.49     10.16 o 
   8   4  13       89.64       90.97     11.13 o 
   9   4  13        4.16       -1.21      3.59 o 
  10   4  13        7.53        1.14      4.10 o 
  11   4  13        9.27        9.15     16.65 o 
  12   4  13       81.36       87.40     23.54 o 
   1   5  13       10.69        6.58      4.60 o 
   2   5  13      128.48      132.39      5.98 o 
   3   5  13      225.37      211.52      7.74 o 
   4   5  13        6.61        2.82      5.98 o 
   5   5  13       73.97       64.56      9.74 o 
   6   5  13        5.01        9.76      9.72 o 
   7   5  13      224.66      237.23     13.67 o 
   8   5  13      118.92      147.11     15.89 o 
   9   5  13        0.38       -2.96      6.55 o 
  10   5  13       79.52      120.73     15.34 o 
  11   5  13        6.05       -1.35     13.61 o 
   0   6  13      967.44      980.11     15.16 o 
   1   6  13        7.20        1.09      4.28 o 
   2   6  13     1103.28     1106.22     11.19 o 
   3   6  13      159.39      176.68      8.07 o 
   4   6  13       35.12       35.92      8.08 o 
   5   6  13        4.55        0.66      3.33 o 
   6   6  13       12.53       11.63     10.56 o 
   7   6  13      333.75      334.20     12.22 o 
   8   6  13        5.05       14.15     16.22 o 
   9   6  13      189.87      180.07     18.75 o 
  10   6  13       58.97       77.19     17.55 o 
   1   7  13      180.30      184.57      6.81 o 
   2   7  13       13.60       18.82      7.86 o 
   3   7  13        0.19       -3.70      5.51 o 
   4   7  13       50.05       58.37      9.54 o 
   5   7  13       37.27       23.57      9.76 o 
   6   7  13       96.30       93.30     12.02 o 
   7   7  13       21.11        6.40     10.82 o 
   8   7  13       17.24       31.24     16.31 o 
   9   7  13       42.94       47.06     17.28 o 
   0   8  13      364.99      357.54     11.66 o 
   1   8  13       49.38       44.35      7.45 o 
   2   8  13       63.32       63.76     10.10 o 
   3   8  13      285.86      273.10     12.46 o 
   4   8  13      233.06      265.98     14.73 o 
   5   8  13        4.87       -8.48      8.48 o 
   6   8  13       37.22       22.14     15.86 o 
   7   8  13      147.24      163.36     14.22 o 
   8   8  13       31.22       37.27     17.26 o 
   1   9  13      234.06      227.00      8.85 o 
   2   9  13        3.13        0.17     10.82 o 
   3   9  13        6.84       -5.80      8.37 o 
   4   9  13        8.42        4.44     11.91 o 
   5   9  13       31.78       31.10     14.91 o 
   6   9  13       14.51       21.41     20.23 o 
   7   9  13       39.36       54.80     30.49 o 
   0  10  13       66.40       62.10     15.67 o 
   1  10  13        3.45       -0.69      1.55 o 
   2  10  13       47.67       48.93     13.10 o 
   3  10  13        7.25       -1.02      4.24 o 
   4  10  13      100.78       85.25     14.21 o 
   5  10  13       36.72       27.80     14.94 o 
   1  11  13       18.41        4.54      5.62 o 
   0   0  14     2862.02     2825.19     23.91 o 
   1   0  14     1083.48     1080.01      8.48 o 
   2   0  14     1122.68     1105.27      8.64 o 
   3   0  14      580.74      532.23      8.82 o 
   4   0  14     1723.31     1683.32     20.19 o 
   5   0  14       44.98       26.65      8.50 o 
   6   0  14      101.09       99.49      8.66 o 
   7   0  14      182.67      135.96     10.26 o 
   8   0  14      527.33      549.81     14.67 o 
   9   0  14      172.41      170.77     21.21 o 
  10   0  14      383.20      424.19     22.65 o 
  11   0  14      211.31      229.13     19.20 o 
  12   0  14      207.14      219.61     21.49 o 
   1   1  14      160.11      132.95      3.36 o 
   2   1  14       84.45       68.05      3.12 o 
   3   1  14      237.43      221.85      4.81 o 
   4   1  14        3.67        5.74      4.73 o 
   5   1  14       24.93       17.00      6.24 o 
   6   1  14      107.89       94.20      7.49 o 
   7   1  14       28.93       19.52      8.75 o 
   8   1  14       13.07       19.68      9.41 o 
   9   1  14      710.33      723.93     12.93 o 
  10   1  14        6.12       -1.65      4.58 o 
  11   1  14      241.17      236.43     14.13 o 
  12   1  14       11.66        7.73     10.49 o 
   0   2  14      406.53      376.85      6.05 o 
   1   2  14      384.00      342.63      4.22 o 
   2   2  14      502.41      496.38      5.56 o 
   3   2  14      123.65      138.28      4.36 o 
   4   2  14      665.30      627.20      9.20 o 
   5   2  14        4.20        2.62      8.23 o 
   6   2  14     1686.49     1733.63     22.83 o 
   7   2  14      270.33      228.54      9.69 o 
   8   2  14      298.99      328.55     10.34 o 
   9   2  14       68.43       63.34      9.98 o 
  10   2  14      121.35      112.64     11.54 o 
  11   2  14       30.55       24.38     13.21 o 
  12   2  14       19.60       12.44     16.00 o 
   1   3  14       45.28       43.28      3.43 o 
   2   3  14        8.23       10.98      5.39 o 
   3   3  14       16.82       14.25      5.30 o 
   4   3  14       72.36       67.99      6.39 o 
   5   3  14       40.49       44.63      8.92 o 
   6   3  14      200.70      219.39      8.50 o 
   7   3  14       40.40       25.07      8.52 o 
   8   3  14        4.08        0.42      6.58 o 
   9   3  14       34.44       35.99     10.60 o 
  10   3  14      161.77      189.95     14.79 o 
  11   3  14        0.20       -8.36     12.92 o 
  12   3  14        7.82        8.68     18.52 o 
   0   4  14      190.14      194.25      8.06 o 
   1   4  14        0.38       -2.64      4.57 o 
   2   4  14      463.91      450.60      9.31 o 
   3   4  14       34.56       21.57      7.34 o 
   4   4  14       74.43       86.91      6.53 o 
   5   4  14      405.11      398.87     11.16 o 
   6   4  14        5.21        9.94     12.99 o 
   7   4  14      790.70      733.01     15.10 o 
   8   4  14        0.65       -4.66     10.26 o 
   9   4  14       15.25       27.80     13.56 o 
  10   4  14        5.89        9.80     15.75 o 
  11   4  14       85.08      110.90     17.38 o 
   1   5  14        4.61        3.00      4.52 o 
   2   5  14       12.12        6.96      4.97 o 
   3   5  14       12.36       12.54      7.66 o 
   4   5  14       23.73       21.36      7.72 o 
   5   5  14      607.04      603.60     14.55 o 
   6   5  14        4.71        0.71      7.84 o 
   7   5  14       23.53       23.83     13.80 o 
   8   5  14      165.35      146.49     12.20 o 
   9   5  14       12.15        7.30     14.87 o 
  10   5  14        3.84       15.15     17.22 o 
  11   5  14        4.28       -5.42     24.43 o 
   0   6  14      356.99      334.78     10.75 o 
   1   6  14       53.64       49.75      6.57 o 
   2   6  14      118.61      102.06      6.17 o 
   3   6  14       43.15       34.84      8.20 o 
   4   6  14       42.76       40.52      8.55 o 
   5   6  14       41.49       35.51      9.20 o 
   6   6  14       31.83       28.81     12.00 o 
   7   6  14      197.08      194.49     12.49 o 
   8   6  14       42.33       49.04     14.42 o 
   9   6  14       19.40       30.31     15.55 o 
  10   6  14       75.36      112.81     17.60 o 
   1   7  14        1.77        0.40      1.85 o 
   2   7  14      148.81      136.69      7.46 o 
   3   7  14      239.65      225.18      9.30 o 
   4   7  14       18.83       14.68      9.88 o 
   5   7  14       41.55       38.96     10.15 o 
   6   7  14       41.90       38.40     12.25 o 
   7   7  14       92.88       88.39     12.96 o 
   8   7  14        3.06       -1.28     20.37 o 
   9   7  14        1.36       17.93     17.42 o 
   0   8  14       39.34       38.56     12.15 o 
   1   8  14        2.72        1.54      5.20 o 
   2   8  14        0.08        1.58      9.75 o 
   3   8  14      165.36      148.29     10.31 o 
   4   8  14      709.16      737.54     14.34 o 
   5   8  14       38.21       32.90     16.58 o 
   6   8  14      271.55      319.35     14.03 o 
   7   8  14       18.98       12.69     15.72 o 
   8   8  14      548.86      678.70     22.60 o 
   1   9  14       27.93       14.98     10.49 o 
   2   9  14        0.00       -2.82     10.20 o 
   3   9  14        5.73       -0.63      7.57 o 
   4   9  14        0.56        3.81     12.10 o 
   5   9  14       52.94       37.63     12.87 o 
   6   9  14       10.83       17.65     20.50 o 
   0  10  14       21.71       32.92     14.77 o 
   1  10  14       13.95       16.94     12.00 o 
   2  10  14       78.02       91.72     13.56 o 
   3  10  14       18.98       22.06     14.83 o 
   4  10  14       11.74        5.15      8.08 o 
   1   1  15      576.15      549.60      5.35 o 
   2   1  15        1.87        0.69      1.18 o 
   3   1  15     1041.53     1031.62     15.91 o 
   4   1  15      227.82      219.36      6.73 o 
   5   1  15        0.35       -0.22      2.26 o 
   6   1  15      154.15      142.85      7.80 o 
   7   1  15       81.14       69.29      9.11 o 
   8   1  15        0.85        1.82      2.87 o 
   9   1  15      387.95      414.04     10.88 o 
  10   1  15      322.37      307.99     14.56 o 
  11   1  15        1.50       -2.38     11.19 o 
  12   1  15       17.14       14.37     19.90 o 
   0   2  15     1029.89      990.39     10.81 o 
   1   2  15      131.02      141.81      3.51 o 
   2   2  15       35.70       34.22      3.49 o 
   3   2  15       44.02       40.11      4.24 o 
   4   2  15        0.04        2.41      7.73 o 
   5   2  15      295.44      325.83      9.97 o 
   6   2  15       37.24       26.56      9.14 o 
   7   2  15      970.53      928.70     38.13 o 
   8   2  15      100.77       82.62      9.92 o 
   9   2  15       80.96       70.47     10.89 o 
  10   2  15       39.45       43.51     12.01 o 
  11   2  15      220.02      294.74     15.33 o 
  12   2  15        1.48       -0.08      6.94 o 
   1   3  15       17.72       24.80      4.21 o 
   2   3  15        9.68        8.38      5.29 o 
   3   3  15        0.02        0.34      5.74 o 
   4   3  15      130.79      116.61      6.26 o 
   5   3  15      919.67      883.00     20.44 o 
   6   3  15       14.93        5.47     13.61 o 
   7   3  15        2.05        0.68      7.48 o 
   8   3  15      151.16      150.54      9.66 o 
   9   3  15      143.25      163.64     11.39 o 
  10   3  15       11.61        1.79      5.50 o 
  11   3  15        1.07        8.30     17.83 o 
   0   4  15       50.70       29.79      6.93 o 
   1   4  15      216.67      204.09      6.52 o 
   2   4  15      433.54      419.89      9.27 o 
   3   4  15      509.70      480.94     10.70 o 
   4   4  15       71.88       54.84      9.11 o 
   5   4  15       21.73       24.59      9.51 o 
   6   4  15      923.42      997.08     17.85 o 
   7   4  15      568.11      593.44     14.23 o 
   8   4  15       19.99       11.80     13.23 o 
   9   4  15        4.92       -0.06      1.45 o 
  10   4  15       71.25       76.15     15.66 o 
  11   4  15       42.30       49.74     20.28 o 
   1   5  15        1.37       -2.07      6.01 o 
   2   5  15        0.26        3.24      4.98 o 
   3   5  15     1221.93     1264.84     14.72 o 
   4   5  15       45.27       39.83      8.20 o 
   5   5  15        4.39        0.06     10.95 o 
   6   5  15        6.96        3.28     10.65 o 
   7   5  15      177.15      194.78     16.03 o 
   8   5  15        4.78        1.11      4.01 o 
   9   5  15       19.22       27.46     15.43 o 
  10   5  15       30.86       46.52     17.24 o 
   0   6  15      336.37      337.73     10.83 o 
   1   6  15      426.44      446.43      8.57 o 
   2   6  15       20.71       16.02      6.98 o 
   3   6  15      319.58      310.75      9.49 o 
   4   6  15       86.54       87.24      8.92 o 
   5   6  15        6.60        5.82      6.69 o 
   6   6  15       77.10       76.41     11.16 o 
   7   6  15       96.54       77.53     13.31 o 
   8   6  15       25.07       35.99     14.44 o 
   9   6  15      108.04      116.96     16.68 o 
  10   6  15       33.28       49.40     33.49 o 
   1   7  15       70.04       73.16      7.16 o 
   2   7  15        0.00       -0.50      2.85 o 
   3   7  15      332.55      314.41     10.33 o 
   4   7  15       23.14       18.72     10.02 o 
   5   7  15       70.52       42.46     10.61 o 
   6   7  15       72.94       87.72     13.54 o 
   7   7  15       68.81       89.24     14.96 o 
   8   7  15       67.67       91.89     16.86 o 
   9   7  15      470.47      552.19     37.61 o 
   0   8  15      184.72      172.07     11.21 o 
   1   8  15      232.30      231.69      8.22 o 
   2   8  15      117.28      107.79     10.09 o 
   3   8  15      158.85      152.44     10.99 o 
   4   8  15      510.90      556.55     13.97 o 
   5   8  15      445.26      461.49     23.56 o 
   6   8  15        0.21      -10.22     21.31 o 
   7   8  15       99.24       98.95     17.18 o 
   1   9  15       31.18       30.77     10.04 o 
   2   9  15       50.87       49.77     12.80 o 
   3   9  15       10.67        5.07     12.35 o 
   4   9  15       45.08       31.75     13.05 o 
   5   9  15       59.45       49.83     13.66 o 
   6   9  15        8.76        6.92     31.24 o 
   0  10  15       13.83        1.74      7.16 o 
   1  10  15      212.69      189.90     12.71 o 
   2  10  15       42.58       41.58     15.28 o 
   3  10  15       23.52       12.13     15.54 o 
   0   0  16     7827.51     8031.47     40.14 o 
   1   0  16      671.32      680.97     11.11 o 
   2   0  16      492.22      488.10      8.24 o 
   3   0  16     1860.15     1863.96     16.38 o 
   4   0  16      263.03      263.90     10.70 o 
   5   0  16        9.68       15.86      9.81 o 
   6   0  16      113.63       90.94     10.78 o 
   7   0  16      104.07       85.39     11.38 o 
   8   0  16      864.13      819.87     28.90 o 
   9   0  16       99.62      135.76     23.04 o 
  10   0  16      136.85      113.64     17.44 o 
  11   0  16      415.12      385.04     22.25 o 
   1   1  16      334.09      335.57      4.75 o 
   2   1  16       31.52       25.39      3.52 o 
   3   1  16       13.80       12.00      4.40 o 
   4   1  16      177.31      155.62      6.73 o 
   5   1  16      516.42      493.16     12.83 o 
   6   1  16      104.08       70.63      8.26 o 
   7   1  16       81.42      106.74      9.56 o 
   8   1  16       10.41       13.85     11.18 o 
   9   1  16       62.87       66.15     15.13 o 
  10   1  16       51.74       21.22     15.37 o 
  11   1  16       81.07       77.89     15.08 o 
   0   2  16        0.17       -1.10      4.84 o 
   1   2  16     2004.16     2065.11      9.38 o 
   2   2  16      721.27      702.75      6.27 o 
   3   2  16     1288.70     1270.69      9.88 o 
   4   2  16      410.22      376.24      9.10 o 
   5   2  16     1003.31     1076.73     15.92 o 
   6   2  16       97.86      123.14      9.51 o 
   7   2  16      101.03      117.42      9.87 o 
   8   2  16      188.14      191.28     10.45 o 
   9   2  16      109.93      108.04     11.57 o 
  10   2  16       31.17       46.17     12.19 o 
  11   2  16        0.12        2.79      8.73 o 
   1   3  16      214.77      201.52      5.14 o 
   2   3  16       63.34       64.03      5.49 o 
   3   3  16      959.48      945.61     10.19 o 
   4   3  16      368.67      344.01      8.25 o 
   5   3  16      226.32      211.06      8.42 o 
   6   3  16      154.29      191.78      9.66 o 
   7   3  16      414.61      379.67     10.64 o 
   8   3  16       15.79       16.62     10.54 o 
   9   3  16        3.05        0.74      4.77 o 
  10   3  16       19.35       20.87     13.93 o 
  11   3  16      187.87      236.32     19.50 o 
   0   4  16      507.49      551.17     12.04 o 
   1   4  16      278.41      294.24      7.93 o 
   2   4  16       48.66       61.27      7.36 o 
   3   4  16        6.41       -2.64      6.00 o 
   4   4  16        3.88       14.10      8.83 o 
   5   4  16       57.89       68.30      8.62 o 
   6   4  16      150.13      143.30      9.35 o 
   7   4  16      257.46      242.59     11.90 o 
   8   4  16        3.56       -2.74     14.75 o 
   9   4  16        0.24       -1.44      8.74 o 
  10   4  16        0.05       -2.69     16.96 o 
   1   5  16      148.83      144.09      6.68 o 
   2   5  16        0.32       -0.98      2.71 o 
   3   5  16        0.27       -0.70      1.53 o 
   4   5  16      872.17      846.61     16.78 o 
   5   5  16      204.07      158.73     10.38 o 
   6   5  16        3.72        6.04     14.64 o 
   7   5  16        1.53        0.29     13.02 o 
   8   5  16       76.56       73.99     14.51 o 
   9   5  16      191.40      250.21     17.23 o 
  10   5  16       47.01       65.22     19.57 o 
   0   6  16      183.46      175.69      9.91 o 
   1   6  16      508.29      505.21     10.07 o 
   2   6  16      109.03      101.94      7.81 o 
   3   6  16      600.61      611.90     11.91 o 
   4   6  16        1.44        2.73      8.11 o 
   5   6  16       20.72       25.45     10.25 o 
   6   6  16        7.59        8.53     12.66 o 
   7   6  16       12.63       17.37     14.28 o 
   8   6  16      141.30      168.29     13.39 o 
   9   6  16        8.57       14.72     14.80 o 
   1   7  16       35.13       28.58      8.84 o 
   2   7  16       32.66       37.84      8.70 o 
   3   7  16       45.64       31.70     10.25 o 
   4   7  16       81.39       68.31     11.71 o 
   5   7  16        8.19        2.59      6.37 o 
   6   7  16       62.25       61.53     14.29 o 
   7   7  16       15.80        8.98     14.39 o 
   8   7  16        2.48        9.19     22.34 o 
   0   8  16       64.32       58.04     13.42 o 
   1   8  16       53.64       52.19     10.16 o 
   2   8  16        6.12        4.49     10.28 o 
   3   8  16       41.81       55.16     11.91 o 
   4   8  16      376.78      406.55     12.95 o 
   5   8  16        0.16       -1.84     14.31 o 
   6   8  16      103.01       94.14     19.10 o 
   7   8  16      246.53      281.48     21.91 o 
   1   9  16      286.92      307.86     10.70 o 
   2   9  16       74.14       74.94     14.03 o 
   3   9  16       68.35       56.63     12.78 o 
   4   9  16       31.64       18.11     13.70 o 
   5   9  16       95.72       94.38     16.35 o 
   0  10  16       46.11       46.14     18.11 o 
   1  10  16       48.13       62.87     15.30 o 
   2  10  16      118.39      127.13     15.35 o 
   1   1  17       23.55       25.31      3.93 o 
   2   1  17     1212.69     1207.45      9.22 o 
   3   1  17      456.55      416.77      6.41 o 
   4   1  17      242.29      217.55      9.26 o 
   5   1  17      334.44      289.97      8.32 o 
   6   1  17      125.52      103.57      9.46 o 
   7   1  17      226.68      186.21     10.89 o 
   8   1  17       87.17       68.56     12.20 o 
   9   1  17        3.44       10.68     17.15 o 
  10   1  17       52.76       31.64     16.28 o 
  11   1  17      202.98      256.90     15.41 o 
   0   2  17      506.41      499.25      7.77 o 
   1   2  17     1018.22     1027.32      7.20 o 
   2   2  17       27.80       26.05      4.24 o 
   3   2  17      502.23      548.32      7.47 o 
   4   2  17      937.96      937.26     16.39 o 
   5   2  17       75.02       59.80     10.25 o 
   6   2  17       35.84       17.85     10.61 o 
   7   2  17       59.46       40.28     11.44 o 
   8   2  17      109.68       97.17     12.70 o 
   9   2  17       12.49       17.86     13.85 o 
  10   2  17        0.56        1.55     17.42 o 
  11   2  17        0.66       -0.74      7.50 o 
   1   3  17     1924.65     1967.54     12.57 o 
   2   3  17      541.25      588.68      8.86 o 
   3   3  17       25.12       25.67      5.60 o 
   4   3  17      151.99      148.40      6.97 o 
   5   3  17      883.21      852.34     13.34 o 
   6   3  17      125.33       97.12      9.93 o 
   7   3  17        0.85       -0.86      3.09 o 
   8   3  17      127.14      108.69     11.61 o 
   9   3  17      148.62      135.63     12.41 o 
  10   3  17       38.58       47.17     14.37 o 
   0   4  17        3.58        1.13      7.09 o 
   1   4  17      712.14      761.66     16.50 o 
   2   4  17     1016.61     1050.63     12.27 o 
   3   4  17      295.84      276.72      8.97 o 
   4   4  17       29.39       25.52      8.92 o 
   5   4  17        1.17       -1.85      9.20 o 
   6   4  17      172.92      148.69      9.95 o 
   7   4  17        3.03        3.72     10.85 o 
   8   4  17       82.75       81.25     13.36 o 
   9   4  17        1.52       -3.75     14.33 o 
  10   4  17       28.90       23.08     17.64 o 
   1   5  17       10.65       10.62      6.49 o 
   2   5  17       82.13       83.16      6.59 o 
   3   5  17      692.31      733.31     12.38 o 
   4   5  17      158.46      130.59      9.56 o 
   5   5  17       76.31       47.58     11.26 o 
   6   5  17        4.12       -2.48      5.75 o 
   7   5  17       94.73      110.39     12.80 o 
   8   5  17        7.25       17.42     15.93 o 
   9   5  17      332.07      438.42     16.64 o 
   0   6  17      694.35      684.16     16.16 o 
   1   6  17        0.35       -2.49      2.49 o 
   2   6  17        8.38        8.56      9.33 o 
   3   6  17       56.33       57.84      9.51 o 
   4   6  17      522.47      526.94     11.91 o 
   5   6  17      259.09      257.50     10.87 o 
   6   6  17       94.94       69.20     14.59 o 
   7   6  17        0.33       -7.07      7.07 o 
   8   6  17      546.07      612.33     25.69 o 
   9   6  17        0.96        0.97     24.34 o 
   1   7  17       75.43       70.46      9.47 o 
   2   7  17       42.01       41.45      9.98 o 
   3   7  17      313.63      287.01     10.77 o 
   4   7  17       54.60       64.05     13.06 o 
   5   7  17      445.24      479.37     15.14 o 
   6   7  17       83.21       87.96     15.13 o 
   7   7  17       19.51        4.90      6.98 o 
   8   7  17      193.09      215.91     30.88 o 
   0   8  17      537.98      596.89     15.45 o 
   1   8  17      434.56      411.79     11.09 o 
   2   8  17      409.97      392.06     12.79 o 
   3   8  17      880.40      907.38     16.23 o 
   4   8  17       45.58       39.03     13.42 o 
   5   8  17      289.80      302.16     15.08 o 
   6   8  17        0.57       -6.24     17.67 o 
   1   9  17       48.99       45.02     12.29 o 
   2   9  17       17.56       18.63     13.20 o 
   3   9  17       14.21       22.03     15.82 o 
   4   9  17       44.98       50.32     16.54 o 
   0   0  18     2050.82     1892.45     21.91 o 
   1   0  18      395.01      374.14      8.41 o 
   2   0  18     1302.39     1316.22     13.37 o 
   3   0  18      628.99      558.96     14.74 o 
   4   0  18      461.41      436.84     13.22 o 
   5   0  18        9.04        0.83      7.83 o 
   6   0  18     1021.58      998.26     34.42 o 
   7   0  18      306.65      314.03     20.52 o 
   8   0  18       19.79       21.98     24.76 o 
   9   0  18       77.61       65.88     25.52 o 
  10   0  18      127.25       95.40     27.53 o 
  11   0  18       37.62       32.78     31.54 o 
   1   1  18     1614.34     1678.64     10.38 o 
   2   1  18     1485.26     1435.75     12.26 o 
   3   1  18       10.15        6.56      5.59 o 
   4   1  18      399.38      436.71     10.08 o 
   5   1  18       67.49       60.77     10.04 o 
   6   1  18      329.03      261.34     10.12 o 
   7   1  18       12.07        3.59      7.51 o 
   8   1  18        3.73        2.04     12.50 o 
   9   1  18       14.32       10.28     18.43 o 
  10   1  18       49.45       68.59     16.25 o 
  11   1  18       10.29       12.53     23.40 o 
   0   2  18     2052.98     2065.73     27.24 o 
   1   2  18       14.69        9.61      4.49 o 
   2   2  18     1515.38     1659.00     18.17 o 
   3   2  18      456.40      457.71      9.08 o 
   4   2  18      190.32      209.72      8.84 o 
   5   2  18      147.39      144.31      8.86 o 
   6   2  18       59.71       39.48     10.44 o 
   7   2  18       54.51       54.61     12.22 o 
   8   2  18       29.63       28.93     12.86 o 
   9   2  18       18.18       23.17     12.88 o 
  10   2  18       10.16        7.41     15.44 o 
   1   3  18      342.50      371.60      6.75 o 
   2   3  18      884.42      952.37     12.70 o 
   3   3  18      328.37      331.79      7.65 o 
   4   3  18      646.85      614.04     13.12 o 
   5   3  18        0.11        0.65      8.46 o 
   6   3  18       44.27       38.67     10.10 o 
   7   3  18       83.35       89.38     11.65 o 
   8   3  18        0.13       -1.19      4.78 o 
   9   3  18       26.41       24.72     13.94 o 
  10   3  18        4.54        8.96     15.68 o 
   0   4  18      199.68      179.35     11.81 o 
   1   4  18       71.58       61.13      7.03 o 
   2   4  18       10.90        4.44      4.91 o 
   3   4  18       39.27       47.14      8.03 o 
   4   4  18        5.68       -0.79      6.66 o 
   5   4  18      117.55      116.47     12.01 o 
   6   4  18      357.35      339.03     10.85 o 
   7   4  18      105.87      113.06     11.75 o 
   8   4  18      131.56      160.87     15.37 o 
   9   4  18        5.25        2.22      4.88 o 
  10   4  18      124.67      159.57     23.33 o 
   1   5  18        0.64       -0.38      4.88 o 
   2   5  18      262.41      291.04      8.55 o 
   3   5  18       14.95       18.18      9.28 o 
   4   5  18      132.00      125.68      9.98 o 
   5   5  18      257.86      274.84     12.36 o 
   6   5  18        1.78        5.29     10.52 o 
   7   5  18      120.90      114.92     12.77 o 
   8   5  18      287.22      298.21     15.07 o 
   9   5  18      112.74      119.53     18.16 o 
   0   6  18      347.42      373.96     12.35 o 
   1   6  18      164.76      154.64      8.79 o 
   2   6  18     2448.98     2525.74     20.09 o 
   3   6  18      367.22      395.77     11.42 o 
   4   6  18       17.70       12.38     10.47 o 
   5   6  18       54.88       81.35     12.00 o 
   6   6  18       58.83       65.08     15.08 o 
   7   6  18       45.90       43.14     14.29 o 
   8   6  18        0.19       -0.57      4.03 o 
   1   7  18      276.92      288.19      9.47 o 
   2   7  18       16.91       19.54     10.11 o 
   3   7  18      865.24      898.29     17.22 o 
   4   7  18       69.03       61.11     12.09 o 
   5   7  18       21.64       19.80     15.51 o 
   6   7  18      105.29      104.87     15.46 o 
   7   7  18        4.68       14.52     22.77 o 
   0   8  18        1.34        0.85     14.93 o 
   1   8  18        8.01        0.11      5.04 o 
   2   8  18      205.16      208.38     12.12 o 
   3   8  18        1.30        3.35     14.06 o 
   4   8  18        0.02       -4.69      9.73 o 
   5   8  18        0.29       -5.12      5.12 o 
   1   9  18        3.44        1.13     11.66 o 
   2   9  18        0.26       -1.83      3.60 o 
   3   9  18        7.47       -4.28     14.48 o 
   1   1  19     1231.74     1246.62     11.95 o 
   2   1  19       83.38       85.48      5.10 o 
   3   1  19       25.33       23.90      6.64 o 
   4   1  19      109.71      112.07      8.67 o 
   5   1  19      183.40      138.39     10.38 o 
   6   1  19      171.66      179.70     11.25 o 
   7   1  19      162.26      132.32     12.81 o 
   8   1  19        0.66       -5.20      8.69 o 
   9   1  19       74.69       93.85     18.10 o 
  10   1  19        4.24        1.66     10.82 o 
   0   2  19     4524.65     4745.83     40.90 o 
   1   2  19      266.64      245.19      5.94 o 
   2   2  19      291.66      286.32      6.77 o 
   3   2  19      324.40      333.09      7.44 o 
   4   2  19        0.21        4.10      8.37 o 
   5   2  19       60.00       44.24      9.43 o 
   6   2  19       77.88       74.67     12.33 o 
   7   2  19       64.05       34.06     12.53 o 
   8   2  19       83.61       65.46     13.09 o 
   9   2  19        0.30       -9.69      9.69 o 
  10   2  19       74.20       69.05     23.68 o 
   1   3  19      499.91      501.90      7.62 o 
   2   3  19       18.97       12.97      5.72 o 
   3   3  19       57.77       53.91      7.63 o 
   4   3  19      311.42      315.11     11.51 o 
   5   3  19       54.29       46.20      9.85 o 
   6   3  19       10.28        5.81      8.87 o 
   7   3  19      171.68      170.80     15.01 o 
   8   3  19       45.27       42.11     13.02 o 
   9   3  19       72.01       69.32     14.57 o 
  10   3  19       40.87       37.49     29.43 o 
   0   4  19     1223.19     1219.05     35.03 o 
   1   4  19      254.02      271.61      8.06 o 
   2   4  19      343.91      306.09      7.75 o 
   3   4  19      612.92      618.29     10.99 o 
   4   4  19      288.31      306.61      9.83 o 
   5   4  19      134.81      109.45     11.98 o 
   6   4  19        6.23       -0.31      2.21 o 
   7   4  19       13.65       14.86     12.31 o 
   8   4  19        0.99       -0.68     12.94 o 
   9   4  19        8.69       -6.28     15.42 o 
   1   5  19        0.13        1.95      6.09 o 
   2   5  19      118.76      119.61      8.45 o 
   3   5  19     1884.30     1891.44     26.70 o 
   4   5  19      661.81      682.85     12.95 o 
   5   5  19       57.32       37.25     11.58 o 
   6   5  19       28.26       32.11     13.09 o 
   7   5  19       27.45       33.71     13.77 o 
   8   5  19        3.80        4.12      6.46 o 
   0   6  19      101.49       88.69     15.26 o 
   1   6  19       19.03       17.17      9.09 o 
   2   6  19       79.48       81.10      9.47 o 
   3   6  19      195.68      230.33     10.71 o 
   4   6  19      466.14      559.91     19.57 o 
   5   6  19        0.74        3.64     15.14 o 
   6   6  19       58.24       48.05     13.40 o 
   7   6  19      239.31      278.54     14.10 o 
   1   7  19       29.23       47.90     10.75 o 
   2   7  19      155.14      150.04     10.43 o 
   3   7  19       11.18       11.36     12.95 o 
   4   7  19      481.53      481.89     13.42 o 
   5   7  19      386.06      398.81     15.63 o 
   6   7  19        0.34        1.56     24.36 o 
   0   8  19       16.31        8.17     19.16 o 
   1   8  19      515.19      508.58     12.47 o 
   2   8  19       25.01       31.26     13.42 o 
   3   8  19       67.27       52.03     13.62 o 
   4   8  19        1.29       -4.24      9.83 o 
   5   8  19       13.99        1.25     30.72 o 
   1   9  19       89.33       78.92     23.39 o 
   0   0  20     1225.74     1266.71     40.76 o 
   1   0  20     2449.47     2574.41     18.98 o 
   2   0  20      512.37      486.89      9.78 o 
   3   0  20      218.51      208.83     11.85 o 
   4   0  20      209.34      198.07     18.43 o 
   5   0  20       45.40       44.01     13.98 o 
   6   0  20      653.87      709.89     28.24 o 
   7   0  20      301.53      276.88     24.30 o 
   8   0  20      258.60      252.19     24.31 o 
   9   0  20      109.57      125.58     31.40 o 
   1   1  20       89.39       89.35      5.15 o 
   2   1  20       12.88        8.63      4.85 o 
   3   1  20      202.72      166.38      7.16 o 
   4   1  20       56.32       48.14      7.89 o 
   5   1  20        4.62        6.84      9.45 o 
   6   1  20        7.58       -0.11      2.81 o 
   7   1  20       17.26       16.05     13.27 o 
   8   1  20       12.71       -7.61     14.83 o 
   9   1  20      189.63      194.14     21.71 o 
   0   2  20       21.04       60.09      9.15 o 
   1   2  20       69.25       79.61      6.66 o 
   2   2  20     2113.91     2126.07     16.63 o 
   3   2  20        1.28        1.52      2.26 o 
   4   2  20        9.23       -1.58      7.67 o 
   5   2  20       55.62       55.03     10.07 o 
   6   2  20      259.61      302.46     10.55 o 
   7   2  20      147.91      151.99     14.47 o 
   8   2  20        0.01        9.25     25.04 o 
   9   2  20       37.19        6.36      7.36 o 
   1   3  20       17.47       17.81      7.02 o 
   2   3  20      283.93      280.47      7.44 o 
   3   3  20      297.30      311.75      8.77 o 
   4   3  20      196.51      168.26     10.18 o 
   5   3  20      131.59      113.48     10.85 o 
   6   3  20      477.24      488.72     14.06 o 
   7   3  20       50.20       43.69     11.69 o 
   8   3  20       59.34       53.56     14.60 o 
   9   3  20        1.44        0.73     12.84 o 
   0   4  20     1211.97     1187.85     17.38 o 
   1   4  20      564.93      571.54      9.43 o 
   2   4  20        1.71        1.12      3.57 o 
   3   4  20       24.96       33.73     10.22 o 
   4   4  20       54.24       41.93     12.42 o 
   5   4  20       16.28       -6.00      9.46 o 
   6   4  20        2.13        2.68     12.82 o 
   7   4  20       14.39       16.27     10.88 o 
   8   4  20       28.89       34.33     15.06 o 
   1   5  20      171.30      184.48      9.91 o 
   2   5  20      354.05      356.02      9.66 o 
   3   5  20      585.27      578.08     10.17 o 
   4   5  20       79.89       67.55     10.26 o 
   5   5  20        0.58       -4.69     10.83 o 
   6   5  20       30.92       19.20     13.66 o 
   7   5  20       43.45       38.61     13.93 o 
   8   5  20      102.08      129.03     24.16 o 
   0   6  20        0.05       -5.06     13.22 o 
   1   6  20      143.37      141.20      9.90 o 
   2   6  20       56.29       46.36     10.47 o 
   3   6  20        1.62        2.55      9.55 o 
   4   6  20      124.16      133.23     11.92 o 
   5   6  20      414.30      453.35     23.00 o 
   6   6  20       40.74       22.15     13.82 o 
   7   6  20       20.14       33.41     33.74 o 
   1   7  20       13.69        6.02     13.23 o 
   2   7  20        0.01        3.57      6.64 o 
   3   7  20       50.80       42.17     13.60 o 
   4   7  20      441.73      399.94     13.21 o 
   5   7  20        0.03        0.05      5.64 o 
   0   8  20       28.88       36.14     20.36 o 
   1   8  20       22.37       45.96     12.24 o 
   2   8  20       10.86       -2.36      9.92 o 
   3   8  20      164.41      179.29     19.65 o 
   1   1  21       18.39       14.59      6.22 o 
   2   1  21       29.85       27.81      7.70 o 
   3   1  21       39.59       42.58      8.15 o 
   4   1  21       33.86       27.75      9.80 o 
   5   1  21       43.88       29.73     10.24 o 
   6   1  21        9.36        7.57      7.27 o 
   7   1  21       96.79      104.64     19.26 o 
   8   1  21       14.74       20.18     27.02 o 
   9   1  21      118.75      168.33     22.49 o 
   0   2  21      271.93      237.97     10.29 o 
   1   2  21     1294.45     1269.88     12.34 o 
   2   2  21      166.12      160.26      9.40 o 
   3   2  21      166.59      164.21      8.95 o 
   4   2  21       24.66        3.11      4.69 o 
   5   2  21       12.21        9.21     10.44 o 
   6   2  21       25.89       23.75     11.86 o 
   7   2  21        1.77       -0.11      8.35 o 
   8   2  21       63.16       54.24     16.19 o 
   1   3  21        3.42       -2.34      8.89 o 
   2   3  21      745.19      767.62     13.31 o 
   3   3  21       64.25       60.40      8.90 o 
   4   3  21       54.20       49.25     10.04 o 
   5   3  21       40.78       36.98     11.37 o 
   6   3  21       56.53       48.52     12.99 o 
   7   3  21       18.77       21.71     13.62 o 
   8   3  21      137.98      132.46     12.75 o 
   0   4  21      436.06      502.57     16.41 o 
   1   4  21       74.68       77.71      9.01 o 
   2   4  21      174.45      169.35      9.14 o 
   3   4  21       33.25       44.11     10.83 o 
   4   4  21        2.94        1.41      5.18 o 
   5   4  21        4.48       -0.35      3.07 o 
   6   4  21       29.13       16.15     13.40 o 
   7   4  21       63.64       65.10     15.47 o 
   8   4  21        4.99       11.80     23.00 o 
   1   5  21       62.21       72.35     10.68 o 
   2   5  21      134.64      134.99      8.55 o 
   3   5  21      210.78      202.21     10.49 o 
   4   5  21       57.41       65.28     12.31 o 
   5   5  21        0.06        5.40     16.22 o 
   6   5  21       20.13       17.60     14.02 o 
   7   5  21       19.37       10.38     23.39 o 
   0   6  21        0.00      -12.96     15.23 o 
   1   6  21        7.04        8.32      6.53 o 
   2   6  21      297.31      308.83     10.93 o 
   3   6  21      248.08      263.05     12.41 o 
   4   6  21        9.35       10.44     13.62 o 
   5   6  21      488.75      546.39     20.41 o 
   6   6  21       53.40       59.32     33.73 o 
   1   7  21       87.86       77.00     13.09 o 
   2   7  21        4.10       -5.52     12.40 o 
   3   7  21      374.98      373.13     14.30 o 
   4   7  21      200.62      203.31     27.05 o 
   0   8  21      198.18      189.39     29.06 o 
   1   8  21       95.85      127.71     21.81 o 
   0   0  22      740.45      684.34     16.53 o 
   1   0  22      493.39      469.23     10.19 o 
   2   0  22       23.29       23.75     10.45 o 
   3   0  22      177.19      174.00     13.74 o 
   4   0  22      485.83      500.01     16.35 o 
   5   0  22      269.53      282.32     16.65 o 
   6   0  22        0.11       -1.45     81.22 o 
   7   0  22       19.53       45.38     27.20 o 
   8   0  22       90.30       97.50     31.85 o 
   1   1  22      233.34      202.84      6.61 o 
   2   1  22       25.73       26.32      8.18 o 
   3   1  22      177.19      166.39      9.75 o 
   4   1  22       28.39       30.16     10.49 o 
   5   1  22      159.91      146.87      9.77 o 
   6   1  22        8.11        3.06      8.75 o 
   7   1  22       34.63       12.05     20.45 o 
   8   1  22        4.43        6.57     29.78 o 
   0   2  22      234.92      220.84     10.38 o 
   1   2  22       32.80       38.12      8.02 o 
   2   2  22      119.03      106.08      9.26 o 
   3   2  22      206.17      204.97     10.16 o 
   4   2  22       10.00        4.00      6.28 o 
   5   2  22      554.75      553.12     13.01 o 
   6   2  22      163.14      172.71     12.81 o 
   7   2  22       86.17       69.92     13.91 o 
   1   3  22       60.20       56.13     10.42 o 
   2   3  22        1.76        7.46     12.03 o 
   3   3  22        0.53       -2.53      2.53 o 
   4   3  22        3.29       -0.20      7.76 o 
   5   3  22        1.39       -5.75     11.19 o 
   6   3  22        6.02       19.18     12.66 o 
   7   3  22      286.01      334.30     14.72 o 
   8   3  22       13.51        7.92     33.71 o 
   0   4  22      175.93      157.58     28.23 o 
   1   4  22      477.86      510.51     14.42 o 
   2   4  22      134.87      121.19     12.89 o 
   3   4  22       80.04       85.59     13.76 o 
   4   4  22        1.65       -0.69      4.37 o 
   5   4  22        0.11       -4.83     16.50 o 
   6   4  22        2.37       -2.43     12.95 o 
   7   4  22       21.84        5.37     23.43 o 
   1   5  22       77.55       62.23     10.51 o 
   2   5  22       48.36       55.93     11.99 o 
   3   5  22        3.22       -0.37      5.50 o 
   4   5  22       60.25       46.63     13.50 o 
   5   5  22       64.76      106.91     17.55 o 
   6   5  22       25.19        8.78     17.22 o 
   0   6  22       13.97       17.44     17.38 o 
   1   6  22        2.26        5.26     12.02 o 
   2   6  22        5.78       -2.76      6.45 o 
   3   6  22        9.71       20.84     15.56 o 
   4   6  22       55.59       64.23     13.75 o 
   1   7  22        4.58        0.19      5.60 o 
   2   7  22        0.38       -4.41     22.88 o 
   3   7  22       38.41       47.36     21.46 o 
   1   1  23       56.72       60.56      8.90 o 
   2   1  23       36.77       42.88     10.23 o 
   3   1  23        2.88       -0.90      1.18 o 
   4   1  23       21.62       19.90     11.37 o 
   5   1  23        2.05       -3.80     10.27 o 
   6   1  23       16.43       13.47     12.95 o 
   7   1  23       27.39       17.94     17.11 o 
   0   2  23       68.57       75.77     11.88 o 
   1   2  23       81.87       72.61      9.26 o 
   2   2  23       76.03       98.99     10.67 o 
   3   2  23        4.22        0.37     13.01 o 
   4   2  23      142.69      105.38     13.28 o 
   5   2  23        1.21       -1.85      8.94 o 
   6   2  23        2.81       -1.74      4.41 o 
   7   2  23       27.47       24.13     14.19 o 
   1   3  23       88.84       78.00     10.72 o 
   2   3  23        0.60       -4.33      9.28 o 
   3   3  23       48.79       43.66     13.45 o 
   4   3  23       58.67       50.29     12.01 o 
   5   3  23       22.75       16.58     13.75 o 
   6   3  23        3.06        1.15      2.25 o 
   7   3  23       14.54       26.83     32.77 o 
   0   4  23        0.78       -0.97     15.42 o 
   1   4  23       72.04       61.63     11.40 o 
   2   4  23       88.25       66.31     13.46 o 
   3   4  23        0.00       -6.16      9.84 o 
   4   4  23       61.87       70.49     15.09 o 
   5   4  23        3.56        6.04     11.81 o 
   6   4  23      154.92      219.97     24.22 o 
   1   5  23      102.03      125.81     13.15 o 
   2   5  23       54.90       49.44     14.42 o 
   3   5  23        8.43        8.63     16.03 o 
   4   5  23      204.91      199.89     16.37 o 
   5   5  23       61.66       87.35     34.05 o 
   0   6  23       78.22       40.56     25.98 o 
   1   6  23       58.15       75.98     15.31 o 
   2   6  23       29.55        6.31     10.90 o 
   3   6  23      219.25      223.06     22.05 o 
   4   6  23       35.65       13.64     30.62 o 
   0   0  24       34.32       54.09     15.27 o 
   1   0  24      131.84      173.62     15.65 o 
   2   0  24      119.92      122.77     15.34 o 
   3   0  24       32.55       25.63     16.96 o 
   4   0  24      119.42      130.20     16.99 o 
   5   0  24      275.42      220.91     19.44 o 
   6   0  24      524.08      626.76     32.69 o 
   7   0  24      259.61      301.79     30.58 o 
   1   1  24       67.33       64.82     10.92 o 
   2   1  24        8.79        1.46     12.96 o 
   3   1  24       17.79        7.98     14.62 o 
   4   1  24        1.45        3.97     14.80 o 
   5   1  24       31.97       35.63     13.37 o 
   6   1  24        1.02       -1.59      9.38 o 
   7   1  24       12.15       34.82     30.96 o 
   0   2  24      157.90      163.81     12.83 o 
   1   2  24      155.75      158.37     10.99 o 
   2   2  24      278.54      358.39     11.45 o 
   3   2  24      171.76      169.35     14.02 o 
   4   2  24       95.16       87.26     14.81 o 
   5   2  24       26.21       38.32     15.48 o 
   6   2  24       62.92       66.72     14.04 o 
   1   3  24        0.01       10.54     15.49 o 
   2   3  24       10.18       -0.14     10.03 o 
   3   3  24       18.25       10.20     14.55 o 
   4   3  24       11.46       14.03     15.96 o 
   5   3  24        0.71       -0.24     13.89 o 
   6   3  24       17.81       -3.27      9.17 o 
   0   4  24        0.00        2.06     14.53 o 
   1   4  24       46.68       64.36     14.57 o 
   2   4  24      108.53      126.05     14.60 o 
   3   4  24        0.02       -2.95     15.73 o 
   4   4  24       12.41       14.67     16.99 o 
   5   4  24       34.60        5.51     22.76 o 
   1   5  24       25.58        6.59     14.52 o 
   2   5  24       14.09       10.90     18.08 o 
   3   5  24       13.29       15.96     21.67 o 
   0   6  24      169.58      223.47     32.69 o 
   1   6  24       60.59       57.82     33.86 o 
   1   1  25        8.49        5.56      9.76 o 
   2   1  25       18.60       14.16      8.56 o 
   3   1  25        2.11       -2.99     12.26 o 
   4   1  25      113.15      130.00     15.49 o 
   5   1  25       64.88       81.10     17.29 o 
   6   1  25        0.33      -10.10     44.78 o 
   0   2  25      389.49      414.11     15.34 o 
   1   2  25       60.89       69.37     12.66 o 
   2   2  25        5.37        6.06     12.47 o 
   3   2  25      226.76      262.56     14.85 o 
   4   2  25       73.41       92.51     16.24 o 
   5   2  25       32.56       21.09     17.60 o 
   1   3  25       24.61       24.59     15.66 o 
   2   3  25        4.96        7.73     15.34 o 
   3   3  25      114.60      140.24     16.88 o 
   4   3  25      143.49      156.27     16.09 o 
   0   4  25       16.21        2.13      9.38 o 
   1   4  25       73.65       77.40     16.00 o 
   2   4  25        0.08       -9.15     10.04 o 
   3   4  25        2.58       14.73     23.59 o 
   1   5  25       12.92       -4.67     16.34 o 
   2   5  25        6.63       -0.13      1.13 o 
   1   0  26        2.93       11.16     27.68 o 
   2   0  26       45.08       21.19     30.59 o 
   3   0  26       56.13       47.03     28.71 o 
   4   0  26      293.74      411.44     19.42 o 
   1   1  26       12.52        4.17      9.31 o 
   2   1  26      223.90      287.37     15.98 o 
   3   1  26        0.67       16.43     17.16 o 
   4   1  26       41.48       36.75     17.39 o 
   0   2  26       17.94       -2.69     12.12 o 
   1   2  26      120.68      141.42     13.53 o 
   2   2  26       13.86       14.44     13.84 o 
   3   2  26       38.02       66.82     17.63 o 
   4   2  26       17.48        7.69      9.96 o 
   1   3  26       13.22       23.32     16.96 o 
   2   3  26       52.58       60.52     16.70 o 
   3   3  26      145.22      188.17     16.64 o 
   0   4  26       42.86       73.04     27.22 o 
   1   4  26       73.23       79.17     17.29 o 
   1   1  27       78.17      115.21     22.19 o 
   2   1  27      294.93      321.43     17.29 o 
   0   2  27      140.11      170.52     28.69 o 
   1   2  27        1.50      -10.99     10.99 o 
   2   2  27       91.62       78.97     15.14 o 
                                                 
